# Supplementary material for: Phytohormone signaling pathway analysis method for comparing hormone responses in plant-pest interactions
Source: BMC Res Notes. 2012 Jul 31;5:392. doi: 10.1186/1756-0500-5-392 (PMC3460778; doi:10.1186/1756-0500-5-392)
Supplement: Additional file 1 — List of genes used to generate the hormone pathway scores. This spreadsheet shows the genes used to generate the score for each hormone pathway and the ID of the Affymetrix chip probes corresponding to each gene. [file 1756-0500-5-392-S1.xls]

## Sheet: Notes
Pathway Analysis Genes - Notes
Each sheet shows the genes associated with the phytohormone [i.e. abscisic acid (ABA), ethylene (ET), jasmonic acid (JA), salicylic acid (SA)].
If no soybean homolog was found for a gene, it was not included in the list (e.g. IPL - SA biosynthesis gene).
Some genes appear in multiple rows.
The roles starting with "GO" came from Gene Ontology annotations; all others came from literature.
The correlation allows for the consideration of positive and negative effects (e.g. negative regulators have a negative correlation).

## Sheet: ABA
Abscisic Acid (ABA)
Gene Name and/or Description	Abbreviation	Role	Correlation	Affymetrix Probe Sets
zeaxanthin epoxidase	ZEP	biosynthesis	+	Gma.1656.1.S1_at	Gma.7824.1.S1_at	Gma.7824.2.S1_at	GmaAffx.82962.1.S1_at
9-cis-epoxycarotenoid dioxygenase	NCED2	biosynthesis	+	Gma.12393.1.S1_a_at	Gma.12393.3.S1_at
9-cis-epoxycarotenoid dioxygenase	NCED3	biosynthesis	+	GmaAffx.26908.1.S1_at
xanthoxin dehydrogenase	ABA2	biosynthesis	+	Gma.1594.1.S1_at	Gma.17886.1.A1_at	Gma.5437.1.S1_at	GmaAffx.17478.1.A1_at	GmaAffx.91071.1.S1_at
Molybdenum cofactor sulfurase	ABA3	biosynthesis	+	Gma.7756.1.A1_at	GmaAffx.9333.1.S1_at	Gma.13301.1.S1_at	GmaAffx.46356.1.S1_at
abscisic aldehyde oxidase	AAO3	biosynthesis	+	Gma.13029.1.A1_at	Gma.14748.1.S1_s_at
ABA 8' hydroxylase 1	CYP707A1	metabolism	-	GmaAffx.82642.4.S1_s_at	GmaAffx.82642.5.S1_at
ABA 8' hydroxylase 3	CYP707A3	metabolism	-	Gma.4167.2.S1_a_at	Gma.4167.2.S1_at	Gma.4167.2.S1_s_at	GmaAffx.18865.1.S1_at	GmaAffx.82642.2.S1_at
ABA 8' hydroxylase 4	CYP707A4	metabolism	-	Gma.16437.1.S1_at	GmaAffx.40430.1.S1_at
ABA insensitive 1	ABI1	response	+	GmaAffx.78163.1.S1_s_at	Gma.3904.1.S1_at	Gma.3904.1.S1_x_at	GmaAffx.92468.1.S1_at
ABA insensitive 2	ABI2	response	+	Gma.8038.1.S1_x_at	GmaAffx.15983.1.S1_at	GmaAffx.15983.2.S1_at	GmaAffx.15983.2.S1_s_at
Early response to dehydration 15	ERD15	response	+	Gma.4084.1.S1_at	GmaAffx.92973.1.S1_s_at
ABA-inducible NAC transcription factor	ATAF1	response	+	Gma.16645.1.S1_at	Gma.16645.2.S1_a_at	Gma.16646.1.S1_at	Gma.1750.1.S1_at	Gma.4774.1.S1_at	Gma.4774.2.S1_at	GmaAffx.50673.1.S1_at	GmaAffx.92625.1.S1_s_at
Arabidopsis thaliana MAP kinase 6	MPK6	response	+	Gma.4214.1.S1_at
Open stomata 1	OST1	response	+	Gma.1068.1.S1_at	Gma.13085.1.S1_at	Gma.2101.1.S1_at	Gma.4873.2.S1_at	Gma.54.1.S1_at	GmaAffx.50414.1.S1_at	GmaAffx.81388.1.S1_at	GmaAffx.81388.2.S1_at	GmaAffx.81515.1.S1_at	GmaAffx.46969.1.S1_at
ABA insensitive 3	ABI3	response	+	GmaAffx.73695.1.S1_at
ABA insensitive 4	ABI4	response	+	GmaAffx.55264.1.S1_at
Keep on going	KEG	response	-	GmaAffx.24666.1.S1_at
ABA insensitive 5	ABI5	response	+	GmaAffx.42504.1.A1_at
Basic leucine zipper 44	BZIP44	regulator	-	Gma.18028.1.S1_at	Gma.18028.1.S1_s_at	Gma.7045.1.S1_at	GmaAffx.34920.1.S1_at
Supersensitive to ABA and Drought 1	SAD1	response	+	Gma.18055.1.S1_at
(Q9FS22) CpABA1 protein		GO biosynthesis	+	Gma.3488.1.S1_at
Encodes aldehyde oxidase AAO4.		GO biosynthesis	+	GmaAffx.57952.1.S1_at
Encodes aldehyde oxidase AAO4.		GO biosynthesis	+	GmaAffx.93230.1.S1_at
(Q53VM3) Ser/Thr protein kinase		GO signalling	+	Gma.12998.1.S1_at
A member of ROP GTPase family. Rac-like GTP-binding protein ARAC1/ATGP2. Encodes a geranylgeranylat		GO signalling	+	Gma.1324.1.S1_at
encodes a bifunctional protein that has 3'(2'),5'-bisphosphate nucleotidase and inositol polyphosph		GO signalling	+	Gma.1478.1.S1_at
encodes a bifunctional protein that has 3'(2'),5'-bisphosphate nucleotidase and inositol polyphosph		GO signalling	+	Gma.1478.2.S1_at
encodes a bifunctional protein that has 3'(2'),5'-bisphosphate nucleotidase and inositol polyphosph		GO signalling	+	Gma.1478.2.S1_s_at
(P93163) Guanine nucleotide-binding protein alpha-2 subunit (GP-alpha-2)		GO signalling	+	Gma.159.1.S1_s_at
(Q8LLE6) RNA-binding protein AKIP1		GO signalling	+	Gma.1793.1.S1_at
(Q8LLE6) RNA-binding protein AKIP1		GO signalling	+	Gma.1793.1.S1_s_at
(Q8LLE6) RNA-binding protein AKIP1		GO signalling	+	Gma.1793.1.S1_x_at
encodes a nuclear protein that binds to RNA with a specificity for oligouridylates in vitro. Along		GO signalling	+	Gma.1793.2.S1_at
Interacts with AtrbohD gene to fine tune the spatial control of ROI production and hypersensitive r		GO signalling	+	Gma.18000.1.S1_at
Interacts with AtrbohD gene to fine tune the spatial control of ROI production and hypersensitive r		GO signalling	+	Gma.18056.1.S1_at
Encodes protein phosphatase 2C. Negative regulator of ABA signalling. Expressed in seeds during ger		GO signalling	-	Gma.2261.1.S1_s_at
Encodes a member of the Rop subfamily of Rho GTPases in Arabidopsis that contains a putative farnes		GO signalling	-	Gma.2808.1.S1_at
(Q1SDL0) Leucine zipper, homeobox-associated; Homeodomain-related		GO signalling	+	Gma.3154.1.S1_at
Calcium-dependent Protein Kinase. ABA signaling component that regulates the ABA-responsive gene ex		GO signalling	+	Gma.3877.1.S1_at
member of AtCBLs (Calcineurin B-like Calcium Sensor Proteins). Protein level is increased upon high		GO signalling	+	Gma.544.1.A1_at
(Q9SP48) Homeodomain-leucine zipper protein 56		GO signalling	+	Gma.6451.1.S1_at
Interacts with AtrbohD gene to fine tune the spatial control of ROI production and hypersensitive r		GO signalling	+	Gma.6763.1.A1_at
(Q5K6Q4) Mitogen-activated protein kinase 1		GO signalling	+	Gma.7226.2.S1_a_at
encodes a a novel transcriptional repressor harboring two double-stranded RNA-binding domains and a		GO signalling	+	Gma.7508.1.S1_at
(P49084) Guanine nucleotide-binding protein alpha-1 subunit (GP-alpha-1)		GO signalling	+	Gma.8047.1.S1_at
Calcium-dependent Protein Kinase. ABA signaling component that regulates the ABA-responsive gene ex		GO signalling	+	GmaAffx.41843.5.S1_at
(Q9M3V1) Protein phpsphatase 2C (PP2C) (EC 3.1.3.16)		GO signalling	+	GmaAffx.52826.1.S1_at
(Q9M3V1) Protein phpsphatase 2C (PP2C) (EC 3.1.3.16)		GO signalling	+	GmaAffx.52826.2.S1_at
(Q9SVT0) Hypothetical protein F17L22.130 (Hypothetical protein AT4g21670)		GO signalling	+	GmaAffx.53528.1.S1_at
(Q32WR6) BZIP transcription factor		GO signalling	+	GmaAffx.68883.1.S1_at
(Q94KA6) BZIP transcription factor 6		GO signalling	+	GmaAffx.72354.1.S1_at
encodes a a novel transcriptional repressor harboring two double-stranded RNA-binding domains and a		GO signalling	+	GmaAffx.81277.1.S1_at
encodes a putative transcription factor that contains a homeodomain closely linked to a leucine zip		GO signalling	+	GmaAffx.82034.1.S1_at
encodes a nuclear protein that binds to RNA with a specificity for oligouridylates in vitro. Along		GO signalling	+	GmaAffx.85644.1.A1_at
encodes a nuclear protein that binds to RNA with a specificity for oligouridylates in vitro. Along		GO signalling	+	GmaAffx.85644.1.S1_s_at
(Q2V9B8) RNA-binding protein AKIP1-like		GO signalling	+	GmaAffx.86115.1.S1_at
(Q2V9B8) RNA-binding protein AKIP1-like		GO signalling	+	GmaAffx.86115.2.S1_at
encodes a calcium-dependent protein kinase whose gene expression is induced by dehydration and high		GO signalling	+	GmaAffx.86567.1.S1_at
encodes a calcium-dependent protein kinase whose gene expression is induced by dehydration and high		GO signalling	+	GmaAffx.86567.2.S1_at
(Q94KA6) BZIP transcription factor 6		GO signalling	+	GmaAffx.89624.1.A1_s_at
PF00481.12;PP2C;		GO signalling	+	GmaAffx.91248.1.S1_s_at
Encodes an alpha subunit of a heterotrimeric GTP-binding protein. Positive regulator in abscisic ac		GO signalling	+	GmaAffx.92102.1.S1_at
Encodes an alpha subunit of a heterotrimeric GTP-binding protein. Positive regulator in abscisic ac		GO signalling	+	GmaAffx.92102.1.S1_x_at
encodes a bifunctional protein that has 3'(2'),5'-bisphosphate nucleotidase and inositol polyphosph		GO signalling	+	GmaAffx.92603.1.S1_at
(Q1T4N6) Small GTP-binding protein domain		GO signalling	+	GmaAffx.93357.1.S1_at
(Q9FNS1) MYB-like DNA-binding protein		GO response	+	Gma.10188.1.A1_at
(Q9FNS1) MYB-like DNA-binding protein		GO response	+	Gma.10188.1.S1_at
(Q1S1K4) MybSt1		GO response	+	Gma.10456.1.S1_x_at
(Q1S1K4) MybSt1		GO response	+	Gma.10456.2.S1_a_at
(Q9M6B7) Lipid transfer protein precursor		GO response	+	Gma.10661.1.S1_a_at
(Q9M6B7) Lipid transfer protein precursor		GO response	+	Gma.10661.1.S1_at
(O49200) Lipid transfer protein precursor		GO response	+	Gma.10661.2.S1_at
(Q41111) Dehydrin		GO response	+	Gma.10850.2.S1_at
(Q39827) Arginine decarboxylase (EC 4.1.1.19) (ARGDC) (ADC)		GO response	+	Gma.10881.1.S1_at
Encodes a member of the ERF (ethylene response factor) subfamily B-1 of ERF/AP2 transcription facto		GO response	+	Gma.1094.1.S1_at
(Q42780) Lipoxygenase (EC 1.13.11.12)		GO response	+	Gma.10969.1.S1_a_at
(Q42780) Lipoxygenase (EC 1.13.11.12)		GO response	+	Gma.10969.1.S1_at
(Q42780) Lipoxygenase (EC 1.13.11.12)		GO response	+	Gma.10969.1.S1_x_at
(O24320) Lipoxygenase (EC 1.13.11.12)		GO response	+	Gma.11166.1.S1_at
(O24320) Lipoxygenase (EC 1.13.11.12)		GO response	+	Gma.11166.1.S1_s_at
(O24320) Lipoxygenase (EC 1.13.11.12)		GO response	+	Gma.11166.1.S1_x_at
(Q1SZC4) BURP		GO response	+	Gma.11263.1.S1_a_at
(Q84PP2) Transcription factor MYB101 (Fragment)		GO response	+	Gma.11343.1.S1_at
Encodes AtCHIP, a new class of E3 ubiquitin ligases with three tetratricopeptide repeats and a U-bo		GO response	+	Gma.12214.1.S1_at
(Q96570) L-lactate dehydrogenase (EC 1.1.1.27)		GO response	+	Gma.13021.1.A1_at
(Q9XED4) Receptor-like protein kinase homolog RK20-1		GO response	+	Gma.13191.1.A1_at
(Q8GSG3) Resistant specific protein-1(4)		GO response	+	Gma.1327.2.S1_s_at
(Q9FZ14) Tuber-specific and sucrose-responsive element binding factor (Fragment)		GO response	+	Gma.14058.1.S1_at
(O24422) Desiccation protective protein LEA5		GO response	+	Gma.15.1.S1_at
(Q06765) ADR6 protein		GO response	+	Gma.15307.1.S1_at
(P09186) Seed lipoxygenase-3 (EC 1.13.11.12) (L-3)		GO response	+	Gma.15534.1.S1_at
Member of the R2R3 factor gene family. Expression is induced in response to dessication, ABA and sa		GO response	+	Gma.160.1.A1_at
Member of the R2R3 factor gene family. Expression is induced in response to dessication, ABA and sa		GO response	+	Gma.160.1.A1_x_at
Member of the R2R3 factor gene family. Expression is induced in response to dessication, ABA and sa		GO response	+	Gma.160.1.S1_at
putative transcription factor MYB108 (MYB108) mRNA,		GO response	+	Gma.163.1.A1_at
putative transcription factor MYB108 (MYB108) mRNA,		GO response	+	Gma.163.1.S1_at
putative transcription factor MYB108 (MYB108) mRNA,		GO response	+	Gma.163.1.S1_x_at
Encodes a member of the ERF (ethylene response factor) subfamily B-1 of ERF/AP2 transcription facto		GO response	+	Gma.16480.2.S1_at
(P27480) Lipoxygenase 1 (EC 1.13.11.12)		GO response	+	Gma.16500.1.S1_at
encodes delta 1-pyrroline-5-carboxylate synthetase B. Gene expression is induced by dehydration, hi		GO response	+	Gma.17073.1.S1_at
mutant is Dwarfed and shows defects in cell elongation; Cellulose deficient; Plasma Membrane Protein		GO response	+	Gma.17425.1.S1_at
(Q43446) Lipoxygenase L-5		GO response	+	Gma.17610.1.S1_at
(Q43446) Lipoxygenase L-5		GO response	+	Gma.17610.1.S1_x_at
(P38417) Lipoxygenase-4 (EC 1.13.11.12) (L-4) (VSP94)		GO response	+	Gma.17610.2.S1_s_at
(Q8L5P7) LHY protein		GO response	+	Gma.17697.1.S1_at
GA-responsive GAST1 protein homolog regulated by BR and GA antagonistically. Possibly involved in		GO response	+	Gma.17843.1.S1_at
(Q9XED4) Receptor-like protein kinase homolog RK20-1		GO response	+	Gma.17845.1.S1_at
Encodes a putative DEAD-Box RNA Helicase and has RNA-dependent ATPase activity. Mutant is Sensitive		GO response	+	Gma.17865.1.A1_at
GA-responsive GAST1 protein homolog regulated by BR and GA antagonistically. Possibly involved in		GO response	+	Gma.17981.1.S1_at
(P09439) Seed lipoxygenase-2 (EC 1.13.11.12) (L-2)		GO response	+	Gma.1862.1.S1_at
(Q43440) Lipoxygenase		GO response	+	Gma.2019.1.S1_at
(Q39805) Dehydrin-like protein		GO response	+	Gma.2044.1.S1_at
(Q43019) Nonspecific lipid-transfer protein 3 precursor (LTP 3)		GO response	+	Gma.2239.1.S1_at
(Q1SZC4) BURP		GO response	+	Gma.2317.1.A1_a_at
(P93166) SCOF-1		GO response	+	Gma.235.1.S1_at
(P93166) SCOF-1		GO response	+	Gma.235.1.S1_x_at
(P93166) SCOF-1		GO response	+	Gma.235.2.S1_a_at
(Q2HTA9) Ankyrin		GO response	+	Gma.2553.1.S1_at
Encodes a member of the R2R3 transcription factor gene family. Expressed in response to potassium d		GO response	+	Gma.2663.1.S1_at
L-lactate dehydrogenase, putative; similar to PMDH2 (PEROXISOMAL NAD-MALATE DEHYDROGENASE 2), malat		GO response	+	Gma.3253.1.S1_at
PF03181.6;BURP;		GO response	+	Gma.3333.1.S1_at
(Q1SQY0) Hypothetical protein		GO response	+	Gma.3333.2.A1_at
(Q2HUL1) Initiation factor eIF-4 gamma, middle		GO response	+	Gma.354.1.S1_at
IBR5 (INDOLE-3-BUTYRIC ACID RESPONSE 5); protein tyrosine/serine/threonine phosphatase; similar to		GO response	+	Gma.4087.1.S1_s_at
(Q1XAN1) Sucrose responsive element binding protein		GO response	+	Gma.4164.1.S1_at
(Q1XAN1) Sucrose responsive element binding protein		GO response	+	Gma.4164.2.S1_a_at
(Q1XAN1) Sucrose responsive element binding protein		GO response	+	Gma.4164.2.S1_at
Member of the R2R3 factor gene family.		GO response	+	Gma.4207.1.S1_at
Member of the R2R3 factor gene family.		GO response	+	Gma.4207.2.S1_at
Member of the R2R3 factor gene family.		GO response	+	Gma.4207.3.S1_a_at
IBR5 (INDOLE-3-BUTYRIC ACID RESPONSE 5); protein tyrosine/serine/threonine phosphatase; similar to		GO response	+	Gma.4239.1.S1_at
(Q9LWA5) Putative TFIIIA (Or kruppel)-like zinc finger protein		GO response	+	Gma.4334.1.S1_at
Encodes a member of the ERF (ethylene response factor) subfamily B-1 of ERF/AP2 transcription facto		GO response	+	Gma.4463.1.S1_at
(Q1KL62) Non-specific lipid transfer-like protein		GO response	+	Gma.4630.1.S1_at
myb family transcription factor; similar to myb family transcription factor [Arabidopsis thaliana]		GO response	+	Gma.4660.3.S1_at
Encodes one of five HVA22 homologs in Arabidopsis. HVA22 is an ABA- and stress-inducible gene firs		GO response	+	Gma.506.1.S1_at
Constitutive overexpression of MIF1 caused dramatic developmental defects, seedlings were non-respo		GO response	+	Gma.566.1.S1_at
Encodes a putative DEAD-Box RNA Helicase and has RNA-dependent ATPase activity. Mutant is Sensitive		GO response	+	Gma.5847.1.S1_at
Encodes a putative DEAD-Box RNA Helicase and has RNA-dependent ATPase activity. Mutant is Sensitive		GO response	+	Gma.5847.3.S1_at
(Q8LJS2) Histone deacetylase 2a (HD2a) (Nucleolar histone deacetylase HD2-p39)		GO response	+	Gma.59.1.S1_at
myb family transcription factor; similar to myb family transcription factor [Arabidopsis thaliana]		GO response	+	Gma.593.3.S1_a_at
myb family transcription factor; similar to myb family transcription factor [Arabidopsis thaliana]		GO response	+	Gma.593.3.S1_at
(Q75LB9) Putative pirin-like protein		GO response	+	Gma.6047.2.S1_at
(Q68AN1) BZip transcription factor		GO response	+	Gma.6110.1.S1_at
(Q68AN1) BZip transcription factor		GO response	+	Gma.6110.2.S1_a_at
Encodes a member of the ERF (ethylene response factor) subfamily B-1 of ERF/AP2 transcription facto		GO response	+	Gma.6426.1.S1_at
encodes an alpha form of a protein similar to the cold acclimation protein WCOR413 in wheat. Expres		GO response	+	Gma.6803.1.S1_a_at
encodes an alpha form of a protein similar to the cold acclimation protein WCOR413 in wheat. Expres		GO response	+	Gma.6803.1.S1_at
encodes an alpha form of a protein similar to the cold acclimation protein WCOR413 in wheat. Expres		GO response	+	Gma.6803.2.S1_s_at
(Q1SFJ5) Cold acclimation WCOR413		GO response	+	Gma.684.2.A1_at
(Q8W230) Putative ethylene receptor		GO response	+	Gma.7356.1.A1_at
(Q04903) Protein farnesyltransferase beta subunit (EC 2.5.1.58) (CAAX farnesyltransferase beta subu		GO response	+	Gma.7459.1.A1_at
(P24095) Seed lipoxygenase (EC 1.13.11.12)		GO response	+	Gma.7625.1.S1_s_at
(Q1SZZ0) Homeodomain-related		GO response	+	Gma.7641.1.S1_at
(Q6WAT9) Lipid transfer protein I		GO response	+	Gma.7831.1.S1_s_at
(Q43450) G-box binding factor (Fragment)		GO response	+	Gma.8072.1.S1_a_at
(Q43451) G-box binding factor (Fragment)		GO response	+	Gma.8072.2.A1_at
(Q9ZPL9) Nodule-enhanced protein phosphatase type 2C		GO response	+	Gma.8187.1.S1_a_at
(Q1RUM9) Homeodomain-related		GO response	+	Gma.8374.1.A1_at
(Q2PER8) Putative histone deacetylase		GO response	+	Gma.8380.1.S1_at
(Q9ARI1) Lipoxygenase (Fragment)		GO response	+	Gma.8458.1.S1_at
(Q8RUD9) Seed coat BURP domain protein 1		GO response	+	Gma.8496.1.S1_at
(P08170) Seed lipoxygenase-1 (EC 1.13.11.12) (L-1)		GO response	+	Gma.947.1.S1_at
Involved in the regulation of salt stress. Expression of AtSAP18 is induced by NaCl, cold, drough		GO response	+	Gma.954.1.S1_at
(Q06765) ADR6 protein		GO response	+	Gma.9638.1.A1_at
myb family transcription factor; similar to myb family transcription factor [Arabidopsis thaliana]		GO response	+	GmaAffx.12145.1.S1_at
Encodes a R2R3 type Myb transcription factor whose expression is strongly induced by abscisic acid.		GO response	+	GmaAffx.12474.1.S1_at
Encodes a R2R3 MYB protein which is involved in the response to UV-B. It functions as a repressor		GO response	+	GmaAffx.12694.1.S1_at
Encodes a member of MYB3R- and R2R3- type MYB- encoding genes		GO response	+	GmaAffx.12694.2.S1_at
Encodes a member of MYB3R- and R2R3- type MYB- encoding genes		GO response	+	GmaAffx.12694.2.S1_x_at
(Q8L5P7) LHY protein		GO response	+	GmaAffx.1301.79.S1_at
(O24538) Potassium channel (Fragment)		GO response	+	GmaAffx.15227.1.S1_at
(O82468) Protein phosphatase-2C		GO response	+	GmaAffx.15983.3.S1_at
(Q1S7V2) GCN5-related N-acetyltransferase		GO response	+	GmaAffx.1715.1.A1_at
(Q1S7V2) GCN5-related N-acetyltransferase		GO response	+	GmaAffx.1715.1.S1_at
(Q1SFJ9) Leucine zipper, homeobox-associated; Homeodomain-related		GO response	+	GmaAffx.1785.1.S1_at
member of Stelar K+ outward rectifying channel (SKOR) family. Mediates the delivery of K+ from stel		GO response	+	GmaAffx.1842.1.A1_at
(Q2LMD6) MYBR5		GO response	+	GmaAffx.1865.1.S1_at
(Q2LMD6) MYBR5		GO response	+	GmaAffx.1865.2.S1_at
AAA-type ATPase family protein; similar to AATP1 (AAA-ATPASE 1), ATP binding / ATPase [Arabidopsis		GO response	+	GmaAffx.2047.1.S1_at
lipoxygenase, a defense gene conferring resistance Xanthomonas campestris		GO response	+	GmaAffx.20925.1.S1_at
myb family transcription factor; similar to LCL1 (LHY/CCA1-LIKE 1), DNA binding / transcription fac		GO response	+	GmaAffx.20956.1.S1_at
(Q6UEI3) Early flowering 3		GO response	+	GmaAffx.22791.1.S1_at
Encodes a putative transcription factor containing an AP2 domain. Is a member of the ERF (ethylene		GO response	+	GmaAffx.22860.1.A1_at
Encodes a putative transcription factor containing an AP2 domain. Is a member of the ERF (ethylene		GO response	+	GmaAffx.22860.1.S1_at
(Q1SCS9) Plant lipoxygenase; Lipase/lipooxygenase, PLAT/LH2		GO response	+	GmaAffx.24359.1.A1_at
(Q1MW30) Diacylglycerol acyltransferase-2		GO response	+	GmaAffx.24684.1.S1_at
GA-responsive GAST1 protein homolog regulated by BR and GA antagonistically. Possibly involved in		GO response	+	GmaAffx.25470.1.S1_at
PF03062.8;MBOAT;		GO response	+	GmaAffx.2738.1.S1_at
(Q84KA9) RING/C3HC4/PHD zinc finger-like protein		GO response	+	GmaAffx.28563.1.S1_at
(Q68AN1) BZip transcription factor		GO response	+	GmaAffx.29093.1.S1_at
encodes delta 1-pyrroline-5-carboxylate synthetase B. Gene expression is induced by dehydration, hi		GO response	+	GmaAffx.30514.1.S1_at
(Q5SN75) Protein phosphatase 2C-like		GO response	+	GmaAffx.31312.1.A1_s_at
(Q65XK7) Hypothetical protein OJ1735_C10.11		GO response	+	GmaAffx.31312.2.A1_at
encodes delta 1-pyrroline-5-carboxylate synthetase B. Gene expression is induced by dehydration, hi		GO response	+	GmaAffx.32352.1.A1_at
encodes delta 1-pyrroline-5-carboxylate synthetase B. Gene expression is induced by dehydration, hi		GO response	+	GmaAffx.32352.1.S1_at
ATTRB1/TRB1 (TELOMERE REPEAT BINDING FACTOR 1); DNA binding / transcription factor; similar to ATTR		GO response	+	GmaAffx.33882.1.S1_at
Encodes a poly(A)-specific ribonuclease, AtPARN. Expression of AtPARN is upregulated by ABA or stre		GO response	+	GmaAffx.34457.1.S1_at
PF00477.7;LEA_5;		GO response	+	GmaAffx.34765.1.S1_at
Member of the R2R3 factor gene family.		GO response	+	GmaAffx.37381.1.S1_at
(Q8L5P7) LHY protein		GO response	+	GmaAffx.3765.2.A1_at
(Q8L5P7) LHY protein		GO response	+	GmaAffx.3765.2.S1_at
ATTRB1/TRB1 (TELOMERE REPEAT BINDING FACTOR 1); DNA binding / transcription factor; similar to ATTR		GO response	+	GmaAffx.38030.1.S1_at
PF03181.6;BURP;		GO response	+	GmaAffx.38581.1.A1_s_at
(P81393) MYB-related protein 308		GO response	+	GmaAffx.39483.1.A1_at
(Q9XED4) Receptor-like protein kinase homolog RK20-1		GO response	+	GmaAffx.40458.1.A1_at
DNA-binding family protein; similar to myb family transcription factor [Arabidopsis thaliana] (TAIR		GO response	+	GmaAffx.40917.1.S1_at
member of Stelar K+ outward rectifying channel (SKOR) family. Mediates the delivery of K+ from stel		GO response	+	GmaAffx.40934.1.S1_at
(Q2HRF3) IMP dehydrogenase/GMP reductase		GO response	+	GmaAffx.41833.1.S1_at
(Q1RUM7) Homeodomain-related		GO response	+	GmaAffx.48306.1.S1_at
(Q1S7V2) GCN5-related N-acetyltransferase		GO response	+	GmaAffx.51101.1.S1_at
Member of the R2R3 factor MYB gene family involved in mediating plant responses to a variety of abi		GO response	+	GmaAffx.51621.1.S1_at
Encodes a R2R3 MYB protein which is involved in the response to UV-B. It functions as a repressor		GO response	+	GmaAffx.52752.1.S1_at
Encodes a R2R3 MYB protein which is involved in the response to UV-B. It functions as a repressor		GO response	+	GmaAffx.52752.1.S1_s_at
Encodes a R2R3 MYB protein which is involved in the response to UV-B. It functions as a repressor		GO response	+	GmaAffx.52752.2.S1_at
Encodes a putative transcription factor (MYB94).		GO response	+	GmaAffx.53869.1.S1_at
(O24538) Potassium channel (Fragment)		GO response	+	GmaAffx.59248.1.S1_at
(Q1XAN1) Sucrose responsive element binding protein		GO response	+	GmaAffx.60367.1.S1_at
Encodes a MYC-related transcriptional activator with a typical DNA binding domain of a basic helix-		GO response	+	GmaAffx.62908.1.A1_at
Encodes a MYC-related transcriptional activator with a typical DNA binding domain of a basic helix-		GO response	+	GmaAffx.62908.1.S1_at
DNA-binding family protein; similar to myb family transcription factor [Arabidopsis thaliana] (TAIR		GO response	+	GmaAffx.63449.1.S1_at
DNA-binding family protein; similar to myb family transcription factor [Arabidopsis thaliana] (TAIR		GO response	+	GmaAffx.63449.2.S1_at
encodes the beta subunit of geranylgeranyl transferase (GGT-IB), involved in both ABA-mediated and		GO response	+	GmaAffx.6412.1.S1_at
Member of the R2R3 factor gene family.		GO response	+	GmaAffx.65172.1.S1_at
Encodes a transcriptional repressor that performs overlapping functions with LHY in a regulatory fe		GO response	+	GmaAffx.6637.1.S1_at
putative transcription factor: R2R3-MYB transcription family		GO response	+	GmaAffx.67194.1.S1_at
Similar to prokaryote sensory transduction proteins. Contains a histidine kinase and a response reg		GO response	+	GmaAffx.69598.1.S1_at
Member of the R2R3 factor gene family.		GO response	+	GmaAffx.71467.1.S1_at
Aldehyde dehydrogenase induced by ABA and dehydration		GO response	+	GmaAffx.71925.1.S1_at
Member of the R2R3 factor gene family.		GO response	+	GmaAffx.72329.1.S1_at
Encodes a nuclear cap-binding protein that forms a heterodimeric complex with CBP20 and is involved		GO response	+	GmaAffx.73243.1.S1_at
Constitutive overexpression of MIF1 caused dramatic developmental defects, seedlings were non-respo		GO response	+	GmaAffx.74260.1.S1_at
Member of the R2R3 factor MYB gene family involved in mediating plant responses to a variety of abi		GO response	+	GmaAffx.74289.1.S1_at
(O22091) ZPT4-4		GO response	+	GmaAffx.74394.1.A1_at
putative transcription factor MYB109 (MYB109) mRNA,		GO response	+	GmaAffx.74733.1.S1_at
Member of the R2R3 factor gene family.		GO response	+	GmaAffx.76345.1.S1_at
(Q2LMD6) MYBR5		GO response	+	GmaAffx.76538.1.S1_at
myb family transcription factor; similar to myb family transcription factor [Arabidopsis thaliana]		GO response	+	GmaAffx.76538.2.S1_at
myb family transcription factor; similar to myb family transcription factor [Arabidopsis thaliana]		GO response	+	GmaAffx.76538.2.S1_x_at

## Sheet: ET
Ethylene (ET)
Gene Name and/or Description	Abbreviation	Role	Correlation	Affymetrix Probe Sets
SAM Synthetase	SAM	biosynthesis	+	Gma.1681.2.S1_a_at	Gma.406.4.S1_s_at	Gma.406.5.S1_s_at	GmaAffx.82355.1.S1_at	Gma.15478.1.S1_at	Gma.15478.1.S1_x_at	Gma.1681.1.S1_s_at	GmaAffx.89694.1.A1_at	GmaAffx.89694.1.S1_x_at	GmaAffx.9437.1.S1_at	Gma.406.4.S1_at	Gma.406.5.S1_at
ACC Synthase	ACCS	biosynthesis	+	Gma.1332.1.S1_s_at	Gma.1332.1.S1_x_at	GmaAffx.24465.1.A1_at	GmaAffx.66301.1.S1_at	GmaAffx.91525.1.S1_at	Gma.1332.1.S1_at
ACC Oxidase	ACCO	biosynthesis	+	Gma.17176.2.S1_at	Gma.3591.1.S1_a_at	Gma.3591.1.S1_x_at	Gma.3591.2.S1_at	Gma.5064.1.S1_at	GmaAffx.91731.1.S1_at	GmaAffx.91731.1.S1_s_at	GmaAffx.93151.1.S1_at	GmaAffx.93151.1.S1_s_at	GmaAffx.93151.1.S1_x_at	GmaAffx.93182.1.S1_at	Gma.17176.1.S1_at	GmaAffx.79089.1.S1_at	GmaAffx.90053.1.S1_at	Gma.1783.1.S1_at	GmaAffx.93182.1.S1_s_at	Gma.2776.1.S1_at	Gma.2776.2.S1_a_at	Gma.2776.2.S1_at	Gma.2776.2.S1_s_at	GmaAffx.92536.1.S1_at	GmaAffx.92536.1.S1_s_at
Ethylene Insensitive 4	EIN-4	receptor	+	Gma.1554.1.S1_at	GmaAffx.58724.1.A1_at	GmaAffx.58724.2.S1_at	GmaAffx.80358.1.S1_s_at
Ethylene Response 1	ETR1	receptor	+	Gma.7356.1.A1_at	GmaAffx.69598.1.S1_at
Ethylene Response Sensor 1	ERS1	receptor	+	Gma.10803.1.S1_at	Gma.10803.2.S1_a_at	Gma.10803.2.S1_at	GmaAffx.49253.1.S1_at
Ethylene Response 2	ETR2	receptor	+	GmaAffx.93256.1.S1_at
EIN3-Binding F-Box Protein 1	EBF1	signalling	+	Gma.7999.1.A1_at	GmaAffx.16000.1.S1_at	GmaAffx.83161.1.S1_at	Gma.14173.1.S1_at	Gma.2639.1.S1_at	Gma.9358.1.A1_at	Gma.967.1.S1_at	GmaAffx.54144.1.S1_at
EIN3-Binding F-Box Protein 2	EBF2	signalling	+	Gma.17617.1.S1_at	GmaAffx.93175.1.A1_s_at	GmaAffx.93175.1.S1_at
Ethylene Insensitive 3-Like 1	EIL1	signalling	+	Gma.10608.1.S1_at	Gma.10608.1.S1_x_at	GmaAffx.90574.1.S1_at	GmaAffx.90574.1.S1_s_at	GmaAffx.91848.1.S1_s_at	GmaAffx.93218.1.S1_at
Ethylene Insensitive 3-Like 2	EIL2	signalling	+	Gma.16623.2.A1_at	Gma.5274.1.S1_at	GmaAffx.93195.1.S1_at
Constitutive Triple Response 1	CTR1	signalling	+	Gma.5195.1.S1_at	Gma.6369.1.S1_at	GmaAffx.27488.1.S1_at	GmaAffx.60568.1.S1_at	GmaAffx.73932.1.S1_s_at	GmaAffx.91753.1.S1_at
Reversion to Ethylene Sensitivity 1	RTE1	signalling	+	Gma.5504.1.S1_at	Gma.6145.1.S1_at	GmaAffx.86602.1.S1_at
Response to Antagonist 1	RAN1	signalling	+	GmaAffx.84100.1.A1_at	GmaAffx.85474.1.S1_at
Ethylene Insensitive 2	EIN-2	response	+	GmaAffx.84808.1.S1_at	GmaAffx.84808.2.S1_at	GmaAffx.85352.1.S1_at	GmaAffx.85352.2.S1_at
Ethylene Insensitive 3	EIN-3	response	+	Gma.2347.2.S1_at	GmaAffx.67400.1.S1_at
Ethylene Insensitive 5	EIN-5	response	+	GmaAffx.31764.1.S1_at	GmaAffx.38761.1.S1_at
Ethylene Insensitive Root 1	EIR-1	response	+	GmaAffx.47493.1.S1_at	GmaAffx.6711.1.S1_at
(Q41682) 1-aminocyclopropane-1-carboxylate oxidase homolog (Fragment)		GO biosynthesis	+	Gma.2236.1.S1_at
Encodes a negative regulator of 1-aminocyclopropane-1-carboxylic acid synthase5(ACS5), which cataly		GO regulator	-	GmaAffx.48927.1.S1_at
Encodes a negative regulator of 1-aminocyclopropane-1-carboxylic acid synthase5(ACS5), which cataly		GO regulator	-	GmaAffx.48927.2.S1_at
Encodes a negative regulator of 1-aminocyclopropane-1-carboxylic acid synthase5(ACS5), which cataly		GO regulator	-	GmaAffx.82262.1.S1_at
Encodes a member of the ERF (ethylene response factor) subfamily B-2		GO response	+	GmaAffx.78255.1.S1_at
Encodes an auxin response factor that contains the conserved VP1-B3 DNA-binding domain at its N-ter		GO response	+	Gma.10036.1.A1_at
SABRE, putative gene of unknown function, homologous to maize apt1 gene. Required for normal cell e		GO response	+	Gma.10146.1.S1_at
(Q1M2R7) PDR-like ABC-transporter		GO response	+	Gma.10199.1.A1_at
(Q1S1K4) MybSt1		GO response	+	Gma.10456.1.S1_x_at
(Q1S1K4) MybSt1		GO response	+	Gma.10456.2.S1_a_at
One of three genes in A. thaliana encoding multiprotein bridging factor 1, a highly conserved trans		GO response	+	Gma.10751.1.S1_a_at
One of three genes in A. thaliana encoding multiprotein bridging factor 1, a highly conserved trans		GO response	+	Gma.10751.1.S1_at
One of three genes in A. thaliana encoding multiprotein bridging factor 1, a highly conserved trans		GO response	+	Gma.10751.1.S1_x_at
One of three genes in A. thaliana encoding multiprotein bridging factor 1, a highly conserved trans		GO response	+	Gma.10751.2.S1_at
One of three genes in A. thaliana encoding multiprotein bridging factor 1, a highly conserved trans		GO response	+	Gma.10751.3.S1_x_at
Encodes a member of the ERF (ethylene response factor) subfamily B-1 of ERF/AP2 transcription facto		GO response	+	Gma.1094.1.S1_at
(Q9FZ14) Tuber-specific and sucrose-responsive element binding factor (Fragment)		GO response	+	Gma.14058.1.S1_at
(Q76DT1) AUX1-like auxin influx carrier protein		GO response	+	Gma.14142.1.A1_at
SABRE, putative gene of unknown function, homologous to maize apt1 gene. Required for normal cell e		GO response	+	Gma.14626.1.A1_at
Encodes an auxin influx transporter. AUX1 resides at the apical plasma membrane of protophloem cel		GO response	+	Gma.15110.1.S1_at
(Q56E95) Putative ethylene responsive element binding protein 2		GO response	+	Gma.15605.1.S1_at
(Q1S025) Zinc finger, CCHC-type; Homeodomain-related		GO response	+	Gma.15643.1.A1_a_at
(Q1S025) Zinc finger, CCHC-type; Homeodomain-related		GO response	+	Gma.15643.1.A1_x_at
(Q1PCG0) Mitogen-activated protein kinase		GO response	+	Gma.1617.1.S1_at
putative transcription factor MYB108 (MYB108) mRNA,		GO response	+	Gma.163.1.A1_at
putative transcription factor MYB108 (MYB108) mRNA,		GO response	+	Gma.163.1.S1_at
putative transcription factor MYB108 (MYB108) mRNA,		GO response	+	Gma.163.1.S1_x_at
Encodes a member of the ERF (ethylene response factor) subfamily B-1 of ERF/AP2 transcription facto		GO response	+	Gma.16480.2.S1_at
(Q71BZ1) Type-B response regulator		GO response	+	Gma.1736.1.S1_at
(Q8L5P7) LHY protein		GO response	+	Gma.17697.1.S1_at
(Q1SGV7) Transcriptional factor B3; Auxin response factor; Aux/IAA_ARF_dimerisation		GO response	+	Gma.1798.1.S1_at
(Q1SGV7) Transcriptional factor B3; Auxin response factor; Aux/IAA_ARF_dimerisation		GO response	+	Gma.1798.2.S1_at
(Q2HTA9) Ankyrin		GO response	+	Gma.2553.1.S1_at
Encodes a member of the R2R3 transcription factor gene family. Expressed in response to potassium d		GO response	+	Gma.2663.1.S1_at
Member of the R2R3 factor gene family.		GO response	+	Gma.2764.2.S1_at
(Q1XAN1) Sucrose responsive element binding protein		GO response	+	Gma.4164.1.S1_at
(Q1XAN1) Sucrose responsive element binding protein		GO response	+	Gma.4164.2.S1_a_at
(Q1XAN1) Sucrose responsive element binding protein		GO response	+	Gma.4164.2.S1_at
Member of the R2R3 factor gene family.		GO response	+	Gma.4207.1.S1_at
Member of the R2R3 factor gene family.		GO response	+	Gma.4207.2.S1_at
Member of the R2R3 factor gene family.		GO response	+	Gma.4207.3.S1_a_at
(Q5K6N6) Mitogen-activated protein kinase 2		GO response	+	Gma.4214.1.S1_at
Encodes a member of the ERF (ethylene response factor) subfamily B-1 of ERF/AP2 transcription facto		GO response	+	Gma.4463.1.S1_at
(Q93XA7) NAC domain protein NAC1		GO response	+	Gma.4643.2.S1_at
myb family transcription factor; similar to myb family transcription factor [Arabidopsis thaliana]		GO response	+	Gma.4660.3.S1_at
Encodes a protein belonging to the (ADP-ribosyl)transferase domain-containing subfamily of WWE prot		GO response	+	Gma.5346.1.S1_x_at
Encodes a protein belonging to the (ADP-ribosyl)transferase domain-containing subfamily of WWE prot		GO response	+	Gma.5346.2.S1_a_at
Encodes a protein similar to the antifungal chitin-binding protein hevein from rubber tree latex. m		GO response	+	Gma.5489.1.S1_at
ABC transporter family involved in resistant to lead. Localizes to plasma membrane. Upregulated by		GO response	+	Gma.5574.1.S1_at
ABC transporter family involved in resistant to lead. Localizes to plasma membrane. Upregulated by		GO response	+	Gma.5574.1.S1_s_at
ABC transporter family involved in resistant to lead. Localizes to plasma membrane. Upregulated by		GO response	+	Gma.5574.2.S1_at
myb family transcription factor; similar to myb family transcription factor [Arabidopsis thaliana]		GO response	+	Gma.593.3.S1_a_at
myb family transcription factor; similar to myb family transcription factor [Arabidopsis thaliana]		GO response	+	Gma.593.3.S1_at
Encodes a member of the ERF (ethylene response factor) subfamily B-1 of ERF/AP2 transcription facto		GO response	+	Gma.6426.1.S1_at
(Q1SM92) Transcriptional factor B3; Auxin response factor; Aux/IAA_ARF_dimerisation		GO response	+	Gma.6846.1.S1_at
(Q1SZZ0) Homeodomain-related		GO response	+	Gma.7641.1.S1_at
Membrane-associated and ATP-independent metalloprotease; EGY1 protein contains eight trans-membrane		GO response	+	Gma.7718.1.S1_at
Encodes an auxin-regulated transcriptional activator. Activates expression of IAA1 and IAA9 in the		GO response	+	Gma.9082.1.S1_at
myb family transcription factor; similar to myb family transcription factor [Arabidopsis thaliana]		GO response	+	GmaAffx.12145.1.S1_at
Encodes a R2R3 type Myb transcription factor whose expression is strongly induced by abscisic acid.		GO response	+	GmaAffx.12474.1.S1_at
Encodes a R2R3 MYB protein which is involved in the response to UV-B. It functions as a repressor		GO response	+	GmaAffx.12694.1.S1_at
Encodes a member of MYB3R- and R2R3- type MYB- encoding genes		GO response	+	GmaAffx.12694.2.S1_at
Encodes a member of MYB3R- and R2R3- type MYB- encoding genes		GO response	+	GmaAffx.12694.2.S1_x_at
(Q8L5P7) LHY protein		GO response	+	GmaAffx.1301.79.S1_at
Member of the R2R3 factor gene family.		GO response	+	GmaAffx.13107.1.S1_at
ABC transporter family involved in resistant to lead. Localizes to plasma membrane. Upregulated by		GO response	+	GmaAffx.15190.1.A1_at
Encodes a putative transcription factor (MYB59).		GO response	+	GmaAffx.15471.1.S1_at
Encodes a putative transcription factor (MYB59).		GO response	+	GmaAffx.15471.2.S1_at
Encodes a putative transcription factor (MYB59).		GO response	+	GmaAffx.15471.3.S1_s_at
Encodes a putative transcription factor (MYB59).		GO response	+	GmaAffx.15471.3.S1_x_at
(Q1SFG2) Glycoside hydrolase, family 10; AAA ATPase		GO response	+	GmaAffx.17057.1.S1_at
(Q2LMD6) MYBR5		GO response	+	GmaAffx.1865.1.S1_at
(Q2LMD6) MYBR5		GO response	+	GmaAffx.1865.2.S1_at
myb family transcription factor; similar to LCL1 (LHY/CCA1-LIKE 1), DNA binding / transcription fac		GO response	+	GmaAffx.20956.1.S1_at
Encodes an auxin-regulated transcriptional activator. Activates expression of IAA1 and IAA9 in the		GO response	+	GmaAffx.2220.1.S1_at
Member of the R2R3 factor gene family.		GO response	+	GmaAffx.24410.1.A1_at
(Q02243) Wound-induced protein (Fragment)		GO response	+	GmaAffx.26135.1.A1_at
(Q2LMD7) MYBR2		GO response	+	GmaAffx.265.2.S1_at
ATTRB1/TRB1 (TELOMERE REPEAT BINDING FACTOR 1); DNA binding / transcription factor; similar to ATTR		GO response	+	GmaAffx.33882.1.S1_at
ethylene-responsive protein, putative; similar to ethylene-responsive protein, putative [Arabidopsi		GO response	+	GmaAffx.34453.1.S1_at
putative transcription factor of the R2R3-MYB gene family. Transcript increases under conditions th		GO response	+	GmaAffx.35264.1.S1_at
(Q9XFB4) PR1a precursor		GO response	+	GmaAffx.36484.1.S1_s_at
Member of the R2R3 factor gene family.		GO response	+	GmaAffx.36677.1.S1_at
Member of the R2R3 factor gene family.		GO response	+	GmaAffx.37381.1.S1_at
(Q8L5P7) LHY protein		GO response	+	GmaAffx.3765.2.A1_at
(Q8L5P7) LHY protein		GO response	+	GmaAffx.3765.2.S1_at
ATTRB1/TRB1 (TELOMERE REPEAT BINDING FACTOR 1); DNA binding / transcription factor; similar to ATTR		GO response	+	GmaAffx.38030.1.S1_at
(P81393) MYB-related protein 308		GO response	+	GmaAffx.39483.1.A1_at
Member of the R2R3 factor gene family.		GO response	+	GmaAffx.40165.1.S1_at
(Q2LMD5) MYBR6		GO response	+	GmaAffx.40735.1.S1_at
ABC transporter family involved in resistant to lead. Localizes to plasma membrane. Upregulated by		GO response	+	GmaAffx.40841.1.S1_at
DNA-binding family protein; similar to myb family transcription factor [Arabidopsis thaliana] (TAIR		GO response	+	GmaAffx.40917.1.S1_at
(Q9XFB4) PR1a precursor		GO response	+	GmaAffx.42847.1.S1_s_at
(Q9XFB4) PR1a precursor		GO response	+	GmaAffx.42847.2.S1_at
Encodes an auxin influx transporter. AUX1 resides at the apical plasma membrane of protophloem cel		GO response	+	GmaAffx.47230.1.S1_at
Encodes an auxin influx transporter. AUX1 resides at the apical plasma membrane of protophloem cel		GO response	+	GmaAffx.47230.2.S1_at
(Q1RUM7) Homeodomain-related		GO response	+	GmaAffx.48306.1.S1_at
ABC transporter family involved in resistant to lead. Localizes to plasma membrane. Upregulated by		GO response	+	GmaAffx.4896.1.A1_at
ABC transporter family involved in resistant to lead. Localizes to plasma membrane. Upregulated by		GO response	+	GmaAffx.5080.1.A1_at
ABC transporter family involved in resistant to lead. Localizes to plasma membrane. Upregulated by		GO response	+	GmaAffx.5080.1.S1_at
Member of the R2R3 factor MYB gene family involved in mediating plant responses to a variety of abi		GO response	+	GmaAffx.51621.1.S1_at
Encodes a protein similar to the antifungal chitin-binding protein hevein from rubber tree latex. m		GO response	+	GmaAffx.52146.1.S1_at
Encodes a R2R3 MYB protein which is involved in the response to UV-B. It functions as a repressor		GO response	+	GmaAffx.52752.1.S1_at
Encodes a R2R3 MYB protein which is involved in the response to UV-B. It functions as a repressor		GO response	+	GmaAffx.52752.1.S1_s_at
Encodes a R2R3 MYB protein which is involved in the response to UV-B. It functions as a repressor		GO response	+	GmaAffx.52752.2.S1_at
Membrane-associated and ATP-independent metalloprotease; EGY1 protein contains eight trans-membrane		GO response	+	GmaAffx.53833.1.S1_at
Encodes a putative transcription factor (MYB94).		GO response	+	GmaAffx.53869.1.S1_at
Encodes an auxin influx transporter. AUX1 resides at the apical plasma membrane of protophloem cel		GO response	+	GmaAffx.57341.1.S1_at
(Q9XIU5) GmMYB29B2 protein		GO response	+	GmaAffx.57525.1.S1_at
(Q9XIU5) GmMYB29B2 protein		GO response	+	GmaAffx.57525.1.S1_x_at
(Q9XIU5) GmMYB29B2 protein		GO response	+	GmaAffx.57525.2.S1_at
(Q1XAN1) Sucrose responsive element binding protein		GO response	+	GmaAffx.60367.1.S1_at
SABRE, putative gene of unknown function, homologous to maize apt1 gene. Required for normal cell e		GO response	+	GmaAffx.62463.1.S1_at
DNA-binding family protein; similar to myb family transcription factor [Arabidopsis thaliana] (TAIR		GO response	+	GmaAffx.63449.1.S1_at
DNA-binding family protein; similar to myb family transcription factor [Arabidopsis thaliana] (TAIR		GO response	+	GmaAffx.63449.2.S1_at
Member of the R2R3 factor gene family.		GO response	+	GmaAffx.65172.1.S1_at
Encodes a transcriptional repressor that performs overlapping functions with LHY in a regulatory fe		GO response	+	GmaAffx.6637.1.S1_at
involved in apical hook development. putative N-acetyltransferase		GO response	+	GmaAffx.70190.1.A1_at
Member of the R2R3 factor gene family.		GO response	+	GmaAffx.70592.1.A1_at
Member of the R2R3 factor gene family.		GO response	+	GmaAffx.70592.1.S1_at

## Sheet: JA
Jasmonic Acid (JA)
Gene Name and/or Description	Abbreviation	Role	Correlation	Affymetrix Probe Sets
defective anther dehiscence 1	DAD1	biosynthesis	+	GmaAffx.70964.1.S1_at	Gma.4537.1.S1_at	GmaAffx.86314.1.S1_at	Gma.7542.2.S1_at
fatty acid desaturase 3	FAD3	biosynthesis	+	GmaAffx.14376.1.S1_at
fatty acid desaturase 7	FAD7	biosynthesis	+	GmaAffx.69313.1.S1_at
fatty acid desaturase 8	FAD8	biosynthesis	+	Gma.10564.1.S1_at	Gma.11043.1.S1_a_at	Gma.11043.1.S1_at	Gma.8463.1.S1_at	GmaAffx.1947.1.S1_at
lipoxygenase 1	LOX1	biosynthesis	+	Gma.10969.1.S1_a_at	Gma.10969.1.S1_at	Gma.10969.1.S1_x_at	Gma.11166.1.S1_at	Gma.11166.1.S1_s_at	Gma.11166.1.S1_x_at	Gma.15534.1.S1_at	Gma.16500.1.S1_at	Gma.17610.1.S1_at	Gma.17610.1.S1_x_at	Gma.17610.2.S1_s_at	Gma.1862.1.S1_at	Gma.2019.1.S1_at	Gma.7625.1.S1_s_at	Gma.8458.1.S1_at	Gma.947.1.S1_at	GmaAffx.20925.1.S1_at	GmaAffx.24359.1.A1_at	GmaAffx.89259.1.S1_s_at	GmaAffx.89826.1.S1_at	GmaAffx.90937.1.A1_at	GmaAffx.9102.1.S1_at	GmaAffx.91094.1.S1_at	GmaAffx.91555.1.A1_s_at	GmaAffx.93553.1.S1_s_at	GmaAffx.27496.1.S1_at	GmaAffx.27496.2.S1_at	GmaAffx.73072.1.A1_at	GmaAffx.73072.1.S1_at	GmaAffx.81415.1.S1_at	GmaAffx.45573.1.A1_at	GmaAffx.45573.1.S1_at
lipoxygenase 2	LOX2	biosynthesis	+	Gma.2382.1.S1_at	Gma.2382.1.S1_s_at	Gma.2382.1.S1_x_at	Gma.6952.1.S1_at	Gma.702.1.S1_at	Gma.9399.1.S1_at	GmaAffx.55625.1.S1_at	GmaAffx.70690.1.S1_at	GmaAffx.91308.1.S1_at
allene oxide synthase	AOS	biosynthesis	+	Gma.6281.1.S1_at	Gma.6281.3.S1_at	Gma.9894.1.S1_at	GmaAffx.22456.1.S1_at	GmaAffx.22456.1.S1_x_at	GmaAffx.53768.1.A1_at	GmaAffx.53768.1.S1_at	GmaAffx.83504.1.A1_at	GmaAffx.86334.1.S1_at	GmaAffx.86334.2.S1_at	GmaAffx.91313.1.S1_s_at
allene oxide cyclase 2	AOC2	biosynthesis	+	Gma.12166.1.S1_at
allene oxide cyclase 4	AOC4	biosynthesis	+	Gma.8020.2.S1_a_at	Gma.8020.2.S1_at	Gma.8020.3.S1_at	GmaAffx.22250.1.S1_at
OPDA reductase	OPR3	biosynthesis	+	GmaAffx.6142.1.S1_at
OPC-8:0 CoA ligase	OPCL1	biosynthesis	+	Gma.10960.1.S1_at	Gma.10960.1.S1_s_at	GmaAffx.93054.1.S1_at	GmaAffx.46090.1.S1_at
multifunctional protein	MFP	biosynthesis	+	GmaAffx.4313.1.S1_at	Gma.7286.1.S1_at	GmaAffx.26561.1.S1_at
acyl coA oxidase 2	ACX2	biosynthesis	+	GmaAffx.23763.1.S1_at	GmaAffx.90466.1.S1_at
acyl coA oxidase 3	ACX3	biosynthesis	+	GmaAffx.58465.1.S1_at	GmaAffx.92805.1.S1_at	GmaAffx.92805.1.S1_s_at
acyl coA oxidase 4	ACX4	biosynthesis	+	Gma.6433.1.S1_at	Gma.6433.2.S1_s_at	GmaAffx.92609.1.S1_at
acyl coA oxidase 5	ACX5	biosynthesis	+	Gma.254.1.S1_at	Gma.8460.1.S1_at
jasmonate zim domain 1	JAZ1	signalling	+	Gma.3893.3.S1_at
jasmonate zim domain 2	JAZ2	signalling	+	Gma.10342.1.S1_at	Gma.11035.1.S1_at	Gma.11035.1.S1_s_at
jasmonate zim domain 3	JAZ3	signalling	+	Gma.10858.1.S1_at	GmaAffx.6451.1.S1_at	GmaAffx.93201.1.S1_at
jasmonate zim domain 6	JAZ6	signalling	+	Gma.15155.1.S1_a_at	Gma.15155.1.S1_at	Gma.15155.2.S1_a_at	Gma.15155.2.S1_at
jasmonate zim domain 9	JAZ9	signalling	+	Gma.15875.1.S1_at
jasmonate zim domain 12	JAZ12	signalling	+	Gma.12439.1.S1_at
coronatine insensitive 1	COI1	receptor	+	Gma.4474.1.S1_s_at	Gma.4474.2.S1_at	Gma.7834.1.S1_at	GmaAffx.74038.1.S1_at	GmaAffx.92623.1.A1_at	GmaAffx.92623.1.S1_at
jasmonate resistant 1	JAR1	response	+	Gma.12197.1.S1_at	Gma.12197.1.S1_x_at	Gma.2677.1.S1_at	Gma.2677.1.S1_s_at	GmaAffx.84669.1.S1_at	GmaAffx.88329.1.S1_at	GmaAffx.92030.1.S1_at
jasmonate insensitive 1	JIN1	response	+	GmaAffx.62908.1.A1_at	GmaAffx.62908.1.S1_at
(P93112) 3-ketoacyl-CoA thiolase precursor (EC 2.3.1.16)		GO biosynthesis	+	Gma.11164.1.S1_at
Encodes a peroxisomal protein involved in the activation of fatty acids through esterification with		GO biosynthesis	+	Gma.14136.1.A1_at
PF06351.2;Allene_ox_cyc;		GO biosynthesis	+	Gma.1426.1.A1_at
Encodes a peroxisomal protein involved in the activation of fatty acids through esterification with		GO biosynthesis	+	Gma.16207.1.A1_at
Encodes a peroxisomal protein involved in the activation of fatty acids through esterification with		GO biosynthesis	+	Gma.17493.1.S1_s_at
Encodes a peroxisomal protein involved in the activation of fatty acids through esterification with		GO biosynthesis	+	Gma.17493.2.S1_at
Encodes a S-adenosyl-L-methionine:jasmonic acid carboxyl methyltransferase that catalyzes the forma		GO biosynthesis	+	Gma.2080.2.S1_a_at
Encodes a a member of an alpha/beta barrel fold family of FMN-containing oxidoreductases. One of t		GO biosynthesis	+	Gma.2935.1.S1_at
Encodes one of two closely related 12-oxophytodienoic acid reductases.		GO biosynthesis	+	Gma.4360.1.S1_s_at
Encodes a a member of an alpha/beta barrel fold family of FMN-containing oxidoreductases. One of t		GO biosynthesis	+	Gma.4728.1.A1_at
Encodes a peroxisomal protein involved in the activation of fatty acids through esterification with		GO biosynthesis	+	Gma.5032.1.S1_at
Encodes a peroxisomal protein involved in the activation of fatty acids through esterification with		GO biosynthesis	+	Gma.5038.1.A1_at
Encodes a peroxisomal protein involved in the activation of fatty acids through esterification with		GO biosynthesis	+	Gma.5038.2.S1_a_at
Encodes a peroxisomal protein involved in the activation of fatty acids through esterification with		GO biosynthesis	+	Gma.5038.2.S1_at
Encodes a peroxisomal protein involved in the activation of fatty acids through esterification with		GO biosynthesis	+	Gma.5038.3.S1_s_at
(Q6TXD0) 3-ketoacyl-CoA thiolase (EC 2.3.1.16)		GO biosynthesis	+	Gma.5786.1.S1_at
Encodes a stearoyl-ACP desaturase, involved in fatty acid desaturation. The ssi2 mutants have incre		GO biosynthesis	+	Gma.6256.1.S1_s_at
Encodes a peroxisomal protein involved in the activation of fatty acids through esterification with		GO biosynthesis	+	Gma.6332.1.S1_at
(Q2HRW2) SAM dependent carboxyl methyltransferase		GO biosynthesis	+	GmaAffx.13039.1.A1_at
(Q1S9M9) Plant lipoxygenase; Lipase/lipooxygenase, PLAT/LH2		GO biosynthesis	+	GmaAffx.1824.1.A1_at
Encodes one of two closely related 12-oxophytodienoic acid reductases.		GO biosynthesis	+	GmaAffx.18868.1.S1_s_at
PF00305.9;Lipoxygenase;		GO biosynthesis	+	GmaAffx.43257.1.S1_at
Lipoxygenase		GO biosynthesis	+	GmaAffx.46170.1.S1_at
12-oxophytodienoate reductase, putative; Identical to Putative 12-oxophytodienoate reductase-like p		GO biosynthesis	+	GmaAffx.53501.1.S1_at
Lipoxygenase		GO biosynthesis	+	GmaAffx.60245.1.S1_at
Encodes a a member of an alpha/beta barrel fold family of FMN-containing oxidoreductases. One of t		GO biosynthesis	+	GmaAffx.63656.1.S1_at
Encodes one of two closely related 12-oxophytodienoic acid reductases.		GO biosynthesis	+	GmaAffx.67883.1.S1_at
(Q6TXD0) 3-ketoacyl-CoA thiolase (EC 2.3.1.16)		GO biosynthesis	+	GmaAffx.72944.1.A1_at
(Q6TXD0) 3-ketoacyl-CoA thiolase (EC 2.3.1.16)		GO biosynthesis	+	GmaAffx.72944.1.S1_at
(Q6TXD0) 3-ketoacyl-CoA thiolase (EC 2.3.1.16)		GO biosynthesis	+	GmaAffx.72944.1.S1_x_at
PF00724.9;Oxidored_FMN;		GO biosynthesis	+	GmaAffx.80914.1.S1_s_at
Encodes a 12-oxophytodienoate reductase that is required for jasmonate biosynthesis. Mutants are ma		GO biosynthesis	+	GmaAffx.83885.1.S1_at
Encodes a a member of an alpha/beta barrel fold family of FMN-containing oxidoreductases. One of t		GO biosynthesis	+	GmaAffx.83910.1.S1_at
Encodes a a member of an alpha/beta barrel fold family of FMN-containing oxidoreductases. One of t		GO biosynthesis	+	GmaAffx.90530.1.S1_at
Encodes a a member of an alpha/beta barrel fold family of FMN-containing oxidoreductases. One of t		GO biosynthesis	+	GmaAffx.90530.1.S1_s_at
Encodes an organellar (peroxisome, glyoxysome) 3-ketoacyl-CoA thiolase, involved in fatty acid b-ox		GO biosynthesis	+	GmaAffx.92161.1.S1_s_at
Encodes a peroxisomal protein involved in the activation of fatty acids through esterification with		GO biosynthesis	+	GmaAffx.93307.1.S1_at
PF00724.9;Oxidored_FMN;		GO biosynthesis	+	GmaAffx.93442.1.S1_at
Encodes one of two closely related 12-oxophytodienoic acid reductases.		GO biosynthesis	+	GmaAffx.93518.1.S1_at
(Q1M2R7) PDR-like ABC-transporter		GO response	+	Gma.10199.1.A1_at
(Q1S1K4) MybSt1		GO response	+	Gma.10456.1.S1_x_at
(Q1S1K4) MybSt1		GO response	+	Gma.10456.2.S1_a_at
Encodes a novel protein involved in ascorbate biosynthesis, which was shown to catalyze the transfe		GO response	+	Gma.1055.1.S1_at
(Q39827) Arginine decarboxylase (EC 4.1.1.19) (ARGDC) (ADC)		GO response	+	Gma.10881.1.S1_at
(Q2TUV8) Anthocyanidin synthase 3 (Anthocyanidin synthase 2)		GO response	+	Gma.1163.1.S1_at
(P31531) 1-aminocyclopropane-1-carboxylate synthase (EC 4.4.1.14) (ACC synthase) (S-adenosyl-L-meth		GO response	+	Gma.1332.1.S1_at
(P31531) 1-aminocyclopropane-1-carboxylate synthase (EC 4.4.1.14) (ACC synthase) (S-adenosyl-L-meth		GO response	+	Gma.1332.1.S1_s_at
(P31531) 1-aminocyclopropane-1-carboxylate synthase (EC 4.4.1.14) (ACC synthase) (S-adenosyl-L-meth		GO response	+	Gma.1332.1.S1_x_at
Encodes chalcone synthase (CHS), a key enzyme involved in the biosynthesis of flavonoids. Required		GO response	+	Gma.13327.1.S1_at
PF00195.9;Chal_sti_synt_N;		GO response	+	Gma.13327.2.S1_a_at
(Q9FZ14) Tuber-specific and sucrose-responsive element binding factor (Fragment)		GO response	+	Gma.14058.1.S1_at
Transcription regulator acting as repressor of auxin-inducible gene expression. Plays role in the c		GO response	+	Gma.1438.1.S1_s_at
(Q1S025) Zinc finger, CCHC-type; Homeodomain-related		GO response	+	Gma.15643.1.A1_a_at
(Q1S025) Zinc finger, CCHC-type; Homeodomain-related		GO response	+	Gma.15643.1.A1_x_at
putative transcription factor MYB108 (MYB108) mRNA,		GO response	+	Gma.163.1.A1_at
putative transcription factor MYB108 (MYB108) mRNA,		GO response	+	Gma.163.1.S1_at
putative transcription factor MYB108 (MYB108) mRNA,		GO response	+	Gma.163.1.S1_x_at
(Q1SCC2) Cullin		GO response	+	Gma.16631.3.S1_at
Encodes a novel protein involved in ascorbate biosynthesis, which was shown to catalyze the transfe		GO response	+	Gma.16663.1.S2_at
(Q9SWA5) Auxin-induced protein ali50 (Fragment)		GO response	+	Gma.16821.1.A1_at
(Q9SWA5) Auxin-induced protein ali50 (Fragment)		GO response	+	Gma.16821.1.S1_at
(Q41050) Core protein		GO response	+	Gma.16906.1.S1_at
(Q6DW08) GMPase		GO response	+	Gma.1738.1.S1_at
(P24826) Chalcone synthase 1 (EC 2.3.1.74) (Naringenin-chalcone synthase 1)		GO response	+	Gma.17605.1.S1_at
(P24826) Chalcone synthase 1 (EC 2.3.1.74) (Naringenin-chalcone synthase 1)		GO response	+	Gma.17605.3.S1_at
(Q8L5P7) LHY protein		GO response	+	Gma.17697.1.S1_at
Encodes a novel protein involved in ascorbate biosynthesis, which was shown to catalyze the transfe		GO response	+	Gma.17824.1.S1_at
Encodes a cullin that is a component of SCF ubiquitin ligase complexes involved in mediating respo		GO response	+	Gma.1936.1.S1_at
Senescence-associated gene that is strongly induced by phosphate starvation. Transcripts are diffe		GO response	+	Gma.1959.3.S1_a_at
(Q2HTA9) Ankyrin		GO response	+	Gma.2553.1.S1_at
Encodes a member of the R2R3 transcription factor gene family. Expressed in response to potassium d		GO response	+	Gma.2663.1.S1_at
Member of the R2R3 factor gene family.		GO response	+	Gma.2764.1.S1_at
Member of the R2R3 factor gene family.		GO response	+	Gma.2764.2.S1_at
Represses photomorphogenesis and induces skotomorphogenesis in the dark. A component of the COP9 si		GO response	+	Gma.3084.2.S1_a_at
(Q9M426) Homoglutathione synthetase (EC 6.3.2.3)		GO response	+	Gma.3133.1.S1_at
(Q1XAN1) Sucrose responsive element binding protein		GO response	+	Gma.4164.1.S1_at
(Q1XAN1) Sucrose responsive element binding protein		GO response	+	Gma.4164.2.S1_a_at
(Q1XAN1) Sucrose responsive element binding protein		GO response	+	Gma.4164.2.S1_at
Member of the R2R3 factor gene family.		GO response	+	Gma.4207.1.S1_at
Member of the R2R3 factor gene family.		GO response	+	Gma.4207.2.S1_at
Member of the R2R3 factor gene family.		GO response	+	Gma.4207.3.S1_a_at
(Q1RY84) DNA-binding WRKY		GO response	+	Gma.4281.1.S1_at
(P30081) Chalcone synthase 7 (EC 2.3.1.74) (Naringenin-chalcone synthase 7)		GO response	+	Gma.4300.1.A1_at
(P30081) Chalcone synthase 7 (EC 2.3.1.74) (Naringenin-chalcone synthase 7)		GO response	+	Gma.4300.1.S1_at
(P30081) Chalcone synthase 7 (EC 2.3.1.74) (Naringenin-chalcone synthase 7)		GO response	+	Gma.4300.1.S1_s_at
Encodes chalcone synthase (CHS), a key enzyme involved in the biosynthesis of flavonoids. Required		GO response	+	Gma.4300.3.S1_s_at
Encodes chalcone synthase (CHS), a key enzyme involved in the biosynthesis of flavonoids. Required		GO response	+	Gma.4300.3.S1_x_at
myb family transcription factor; similar to myb family transcription factor [Arabidopsis thaliana]		GO response	+	Gma.4660.3.S1_at
(Q9SEH1) Gamma-glutamylcysteine synthetase precursor		GO response	+	Gma.4696.1.S1_at
(Q8L5G1) Nitrate transporter (Fragment)		GO response	+	Gma.4837.1.S1_at
ABC transporter family involved in resistant to lead. Localizes to plasma membrane. Upregulated by		GO response	+	Gma.5574.1.S1_at
ABC transporter family involved in resistant to lead. Localizes to plasma membrane. Upregulated by		GO response	+	Gma.5574.1.S1_s_at
ABC transporter family involved in resistant to lead. Localizes to plasma membrane. Upregulated by		GO response	+	Gma.5574.2.S1_at
Encodes chalcone synthase (CHS), a key enzyme involved in the biosynthesis of flavonoids. Required		GO response	+	Gma.5579.1.S1_at
nitrate transporter (NTP2); similar to NRT1.1 (NITRATE TRANSPORTER 1.1), transporter [Arabidopsis t		GO response	+	Gma.560.1.S1_at
ATMDAR3/MDHAR (MONODEHYDROASCORBATE REDUCTASE); monodehydroascorbate reductase (NADH); Identical to		GO response	+	Gma.5803.2.S1_at
myb family transcription factor; similar to myb family transcription factor [Arabidopsis thaliana]		GO response	+	Gma.593.3.S1_a_at
myb family transcription factor; similar to myb family transcription factor [Arabidopsis thaliana]		GO response	+	Gma.593.3.S1_at
SQE3 (SQUALENE EPOXIDASE 3); oxidoreductase; similar to XF1 (SQUALENE EPOXIDASE 1), oxidoreductase		GO response	+	Gma.7543.1.A1_at
(Q1SZZ0) Homeodomain-related		GO response	+	Gma.7641.1.S1_at
Encodes chalcone synthase (CHS), a key enzyme involved in the biosynthesis of flavonoids. Required		GO response	+	Gma.9072.1.S1_at
(Q9M6E1) DNA-binding protein 3		GO response	+	Gma.9913.2.S1_a_at
myb family transcription factor; similar to myb family transcription factor [Arabidopsis thaliana]		GO response	+	GmaAffx.12145.1.S1_at
(Q4VPE5) Phantastica transcription factor b		GO response	+	GmaAffx.12439.1.S1_at
Encodes a R2R3 type Myb transcription factor whose expression is strongly induced by abscisic acid.		GO response	+	GmaAffx.12474.1.S1_at
Encodes a R2R3 MYB protein which is involved in the response to UV-B. It functions as a repressor		GO response	+	GmaAffx.12694.1.S1_at
Encodes a member of MYB3R- and R2R3- type MYB- encoding genes		GO response	+	GmaAffx.12694.2.S1_at
Encodes a member of MYB3R- and R2R3- type MYB- encoding genes		GO response	+	GmaAffx.12694.2.S1_x_at
(Q8L5P7) LHY protein		GO response	+	GmaAffx.1301.79.S1_at
Member of the R2R3 factor gene family.		GO response	+	GmaAffx.13107.1.S1_at
ABC transporter family involved in resistant to lead. Localizes to plasma membrane. Upregulated by		GO response	+	GmaAffx.15190.1.A1_at
Encodes a putative transcription factor (MYB59).		GO response	+	GmaAffx.15471.1.S1_at
Encodes a putative transcription factor (MYB59).		GO response	+	GmaAffx.15471.2.S1_at
Encodes a putative transcription factor (MYB59).		GO response	+	GmaAffx.15471.3.S1_s_at
Encodes a putative transcription factor (MYB59).		GO response	+	GmaAffx.15471.3.S1_x_at
Nuclear-localized R3-type MYB transcription factor. Positive regulator of hair-cell differentiation		GO response	+	GmaAffx.15955.1.S1_at
Encodes a cullin that is a component of SCF ubiquitin ligase complexes involved in mediating respo		GO response	+	GmaAffx.1616.1.S1_at
(Q1SFG2) Glycoside hydrolase, family 10; AAA ATPase		GO response	+	GmaAffx.17057.1.S1_at
(Q2LMD6) MYBR5		GO response	+	GmaAffx.1865.1.S1_at
(Q2LMD6) MYBR5		GO response	+	GmaAffx.1865.2.S1_at
SQE3 (SQUALENE EPOXIDASE 3); oxidoreductase; similar to XF1 (SQUALENE EPOXIDASE 1), oxidoreductase		GO response	+	GmaAffx.20777.1.S1_at
SQE3 (SQUALENE EPOXIDASE 3); oxidoreductase; similar to XF1 (SQUALENE EPOXIDASE 1), oxidoreductase		GO response	+	GmaAffx.20777.2.S1_at
myb family transcription factor; similar to LCL1 (LHY/CCA1-LIKE 1), DNA binding / transcription fac		GO response	+	GmaAffx.20956.1.S1_at
Member of the R2R3 factor gene family.		GO response	+	GmaAffx.24410.1.A1_at
(Q2LMD7) MYBR2		GO response	+	GmaAffx.265.2.S1_at
Member of the R2R3 factor gene family.		GO response	+	GmaAffx.31548.1.S1_at
ATTRB1/TRB1 (TELOMERE REPEAT BINDING FACTOR 1); DNA binding / transcription factor; similar to ATTR		GO response	+	GmaAffx.33882.1.S1_at
putative transcription factor of the R2R3-MYB gene family. Transcript increases under conditions th		GO response	+	GmaAffx.35264.1.S1_at
(Q9XFB4) PR1a precursor		GO response	+	GmaAffx.36484.1.S1_s_at
Member of the R2R3 factor gene family.		GO response	+	GmaAffx.36677.1.S1_at
Member of the R2R3 factor gene family.		GO response	+	GmaAffx.37381.1.S1_at
(Q8L5P7) LHY protein		GO response	+	GmaAffx.3765.2.A1_at
(Q8L5P7) LHY protein		GO response	+	GmaAffx.3765.2.S1_at
ATTRB1/TRB1 (TELOMERE REPEAT BINDING FACTOR 1); DNA binding / transcription factor; similar to ATTR		GO response	+	GmaAffx.38030.1.S1_at
SQE3 (SQUALENE EPOXIDASE 3); oxidoreductase; similar to XF1 (SQUALENE EPOXIDASE 1), oxidoreductase		GO response	+	GmaAffx.38055.1.S1_at
(P81393) MYB-related protein 308		GO response	+	GmaAffx.39483.1.A1_at
Member of the R2R3 factor gene family.		GO response	+	GmaAffx.40165.1.S1_at
(Q2LMD5) MYBR6		GO response	+	GmaAffx.40735.1.S1_at
ABC transporter family involved in resistant to lead. Localizes to plasma membrane. Upregulated by		GO response	+	GmaAffx.40841.1.S1_at
DNA-binding family protein; similar to myb family transcription factor [Arabidopsis thaliana] (TAIR		GO response	+	GmaAffx.40917.1.S1_at
Encodes chalcone synthase (CHS), a key enzyme involved in the biosynthesis of flavonoids. Required		GO response	+	GmaAffx.42116.1.S1_at
Encodes chalcone synthase (CHS), a key enzyme involved in the biosynthesis of flavonoids. Required		GO response	+	GmaAffx.42116.1.S1_x_at
(Q9XFB4) PR1a precursor		GO response	+	GmaAffx.42847.1.S1_s_at
(Q9XFB4) PR1a precursor		GO response	+	GmaAffx.42847.2.S1_at
(Q1RUM7) Homeodomain-related		GO response	+	GmaAffx.48306.1.S1_at
ABC transporter family involved in resistant to lead. Localizes to plasma membrane. Upregulated by		GO response	+	GmaAffx.4896.1.A1_at
induced by wounding, belongs to a large family of putative transcriptional activators with NAC doma		GO response	+	GmaAffx.50673.2.S1_s_at
ABC transporter family involved in resistant to lead. Localizes to plasma membrane. Upregulated by		GO response	+	GmaAffx.5080.1.A1_at
ABC transporter family involved in resistant to lead. Localizes to plasma membrane. Upregulated by		GO response	+	GmaAffx.5080.1.S1_at
Member of the R2R3 factor MYB gene family involved in mediating plant responses to a variety of abi		GO response	+	GmaAffx.51621.1.S1_at
Encodes a R2R3 MYB protein which is involved in the response to UV-B. It functions as a repressor		GO response	+	GmaAffx.52752.1.S1_at
Encodes a R2R3 MYB protein which is involved in the response to UV-B. It functions as a repressor		GO response	+	GmaAffx.52752.1.S1_s_at
Encodes a R2R3 MYB protein which is involved in the response to UV-B. It functions as a repressor		GO response	+	GmaAffx.52752.2.S1_at
Encodes a putative transcription factor (MYB94).		GO response	+	GmaAffx.53869.1.S1_at
(Q9XIU5) GmMYB29B2 protein		GO response	+	GmaAffx.57525.1.S1_at
(Q9XIU5) GmMYB29B2 protein		GO response	+	GmaAffx.57525.1.S1_x_at
(Q9XIU5) GmMYB29B2 protein		GO response	+	GmaAffx.57525.2.S1_at
(Q9M9A3) F27J15.20 (At1g49010) (MYB transcription factor) (Hypothetical protein)		GO response	+	GmaAffx.59815.1.S1_at
(Q1XAN1) Sucrose responsive element binding protein		GO response	+	GmaAffx.60367.1.S1_at
Encodes a cullin that is a component of SCF ubiquitin ligase complexes involved in mediating respo		GO response	+	GmaAffx.63355.1.S1_at

## Sheet: SA
Salicylic Acid (SA)
Gene Name and/or Description	Abbreviation	Role	Correlation	Affymetrix Probe Sets
isochorismate synthase	ICS1	biosynthesis	+	Gma.13935.1.A1_s_at	GmaAffx.5432.1.S1_at
phenylalanine lyase 1	PAL1	biosynthesis	+	Gma.2266.1.S1_s_at	Gma.2887.1.S1_s_at	Gma.2887.2.S1_x_at	GmaAffx.43332.1.S1_at	GmaAffx.59470.1.S1_at	GmaAffx.86773.1.S1_s_at	GmaAffx.89508.1.A1_s_at	GmaAffx.90449.1.S1_at	GmaAffx.93094.1.S1_s_at
phenylalanine lyase 2	PAL2	biosynthesis	+	GmaAffx.75675.1.A1_at	GmaAffx.86773.2.S1_at
enhanced pseudomonas susceptibility	EPS1	biosynthesis	+	GmaAffx.81547.1.S1_at
Non expressor of PR1	NPR1	signalling	+	GmaAffx.44705.1.S1_at
TGA element binding protein	TGA2	signalling	+	Gma.7757.1.S1_at	Gma.3727.1.S1_at	GmaAffx.69701.1.S1_at
enhanced disease susceptibility 5	EDS5	signalling	+	Gma.3894.1.A1_at	GmaAffx.11917.1.S1_at	Gma.3894.2.S1_at
enhanced disease susceptibility 1	EDS1	signalling	+	GmaAffx.80842.1.S1_at	Gma.8071.1.S1_at	GmaAffx.87207.1.S1_at	GmaAffx.65360.1.S1_at
phytoalexin deficient 4	PAD4	signalling	+	Gma.12018.1.S1_at	GmaAffx.37019.1.S1_at
suppressor of npr1-1 inducible 1	SNI1	signalling	-	GmaAffx.41523.1.S1_at	GmaAffx.41523.2.S1_at
supressor of SA-insensitivity 2	SSI2	signalling	-	Gma.6256.1.S1_s_at	Gma.2857.1.S1_at
alpha dioxygenase 1	DOX1	signalling	+	Gma.12863.1.S1_at	GmaAffx.82647.1.S1_at	GmaAffx.91782.1.S1_at	GmaAffx.91782.1.S1_s_at	GmaAffx.92894.1.S1_s_at
suppressor of fatty acid desaturase deficiency 1	SFD1	signalling	+	GmaAffx.66987.1.S1_at
mitogen activated protein kinase 4	MPK4	regulator	-	Gma.15545.1.A1_at	Gma.3675.1.S1_at	GmaAffx.87432.1.S1_at
WRKY DNA-binding protein 33	WRKY33	regulator	+	Gma.11203.1.S1_a_at	GmaAffx.36938.1.S1_at	GmaAffx.6438.2.S1_at	GmaAffx.6438.3.S1_at	GmaAffx.6438.3.S1_s_at	GmaAffx.6438.7.S1_at	GmaAffx.82051.1.S1_at
WRKY DNA-binding protein 25	WRKY25	regulator	+	GmaAffx.91389.1.S1_s_at	GmaAffx.91389.1.S1_x_at
WRKY DNA-binding protein 70	WRKY70	regulator	+	Gma.4281.1.S1_at	Gma.9913.2.S1_a_at	GmaAffx.93343.1.S1_at	GmaAffx.93343.1.S1_s_at
(Q9FQF1) Glutathione S-transferase GST 7 (EC 2.5.1.18)		GO response	+	Gma.10032.1.S1_at
(Q1M2R7) PDR-like ABC-transporter		GO response	+	Gma.10199.1.A1_at
(Q1S1K4) MybSt1		GO response	+	Gma.10456.1.S1_x_at
(Q1S1K4) MybSt1		GO response	+	Gma.10456.2.S1_a_at
(Q9FQD9) Glutathione S-transferase GST 19 (EC 2.5.1.18)		GO response	+	Gma.1082.1.S1_at
(Q9FZ14) Tuber-specific and sucrose-responsive element binding factor (Fragment)		GO response	+	Gma.14058.1.S1_at
(Q9FQE4) Glutathione S-transferase GST 14 (EC 2.5.1.18) (Fragment)		GO response	+	Gma.1502.1.S1_at
(Q9FQE4) Glutathione S-transferase GST 14 (EC 2.5.1.18) (Fragment)		GO response	+	Gma.1502.2.S1_a_at
(Q9FQE4) Glutathione S-transferase GST 14 (EC 2.5.1.18) (Fragment)		GO response	+	Gma.1502.2.S1_x_at
(Q5NDD2) Putative MYB transcription factor		GO response	+	Gma.17502.1.S1_at
(Q8L5P7) LHY protein		GO response	+	Gma.17697.1.S1_at
(Q9FQE4) Glutathione S-transferase GST 14 (EC 2.5.1.18) (Fragment)		GO response	+	Gma.2433.1.S1_at
(Q2HTA9) Ankyrin		GO response	+	Gma.2553.1.S1_at
Encodes a member of the R2R3 transcription factor gene family. Expressed in response to potassium d		GO response	+	Gma.2663.1.S1_at
Member of the R2R3 factor gene family.		GO response	+	Gma.2764.1.S1_at
Member of the R2R3 factor gene family.		GO response	+	Gma.2764.2.S1_at
(Q1XAN1) Sucrose responsive element binding protein		GO response	+	Gma.4164.1.S1_at
(Q1XAN1) Sucrose responsive element binding protein		GO response	+	Gma.4164.2.S1_a_at
(Q1XAN1) Sucrose responsive element binding protein		GO response	+	Gma.4164.2.S1_at
Member of the R2R3 factor gene family.		GO response	+	Gma.4207.1.S1_at
Member of the R2R3 factor gene family.		GO response	+	Gma.4207.2.S1_at
Member of the R2R3 factor gene family.		GO response	+	Gma.4207.3.S1_a_at
(Q6UY59) Lectin-like receptor kinase 7;2		GO response	+	Gma.4297.1.S1_at
myb family transcription factor; similar to myb family transcription factor [Arabidopsis thaliana]		GO response	+	Gma.4660.3.S1_at
Member of the R2R3 factor gene family.		GO response	+	Gma.4757.2.S1_at
(Q9FQF0) Glutathione S-transferase GST 8 (EC 2.5.1.18)		GO response	+	Gma.5039.1.S1_s_at
ABC transporter family involved in resistant to lead. Localizes to plasma membrane. Upregulated by		GO response	+	Gma.5574.1.S1_at
ABC transporter family involved in resistant to lead. Localizes to plasma membrane. Upregulated by		GO response	+	Gma.5574.1.S1_s_at
ABC transporter family involved in resistant to lead. Localizes to plasma membrane. Upregulated by		GO response	+	Gma.5574.2.S1_at
myb family transcription factor; similar to myb family transcription factor [Arabidopsis thaliana]		GO response	+	Gma.593.3.S1_a_at
myb family transcription factor; similar to myb family transcription factor [Arabidopsis thaliana]		GO response	+	Gma.593.3.S1_at
(Q9FQE1) Glutathione S-transferase GST 17 (EC 2.5.1.18)		GO response	+	Gma.6213.1.S1_at
(Q9FQE1) Glutathione S-transferase GST 17 (EC 2.5.1.18)		GO response	+	Gma.6213.1.S1_s_at
Gene product transports the glycolipid precursor sphingosine between membranes in vitro. Mutant co		GO response	+	Gma.6474.1.A1_a_at
Gene product transports the glycolipid precursor sphingosine between membranes in vitro. Mutant co		GO response	+	Gma.6474.1.A1_at
Gene product transports the glycolipid precursor sphingosine between membranes in vitro. Mutant co		GO response	+	Gma.6474.1.A1_s_at
Gene product transports the glycolipid precursor sphingosine between membranes in vitro. Mutant co		GO response	+	Gma.6474.1.A1_x_at
Gene product transports the glycolipid precursor sphingosine between membranes in vitro. Mutant co		GO response	+	Gma.6474.2.S1_at
(Q1SZZ0) Homeodomain-related		GO response	+	Gma.7641.1.S1_at
(Q42415) Polyubiquitin protein		GO response	+	Gma.7789.1.S1_at
(Q39257) Ubiquitin		GO response	+	Gma.7789.2.S1_at
(Q39257) Ubiquitin		GO response	+	Gma.7789.2.S1_s_at
Encodes RNA-dependent RNA polymerase. While not required for virus-induced post-transcriptional g		GO response	+	Gma.8095.1.A1_at
(Q9FQD8) Glutathione S-transferase GST 20 (EC 2.5.1.18)		GO response	+	Gma.8513.1.S1_at
(Q9FQE0) Glutathione S-transferase GST 18 (EC 2.5.1.18) (Fragment)		GO response	+	Gma.8514.1.S1_at
(Q9FQE1) Glutathione S-transferase GST 17 (EC 2.5.1.18)		GO response	+	Gma.8515.1.S1_at
(Q9FQE7) Glutathione S-transferase GST 11 (EC 2.5.1.18)		GO response	+	Gma.8516.1.S1_at
(Q9FQF1) Glutathione S-transferase GST 7 (EC 2.5.1.18)		GO response	+	Gma.8518.1.S1_at
(Q9FQF2) Glutathione S-transferase GST 6 (EC 2.5.1.18)		GO response	+	Gma.8519.1.S1_at
(Q9FQE5) Glutathione S-transferase GST 13 (EC 2.5.1.18)		GO response	+	Gma.9013.1.S1_at
(Q9FQE5) Glutathione S-transferase GST 13 (EC 2.5.1.18)		GO response	+	Gma.9013.1.S1_x_at
myb family transcription factor; similar to myb family transcription factor [Arabidopsis thaliana]		GO response	+	GmaAffx.12145.1.S1_at
(Q4VPE5) Phantastica transcription factor b		GO response	+	GmaAffx.12439.1.S1_at
Encodes a R2R3 type Myb transcription factor whose expression is strongly induced by abscisic acid.		GO response	+	GmaAffx.12474.1.S1_at
Encodes a R2R3 MYB protein which is involved in the response to UV-B. It functions as a repressor		GO response	+	GmaAffx.12694.1.S1_at
Encodes a member of MYB3R- and R2R3- type MYB- encoding genes		GO response	+	GmaAffx.12694.2.S1_at
Encodes a member of MYB3R- and R2R3- type MYB- encoding genes		GO response	+	GmaAffx.12694.2.S1_x_at
(Q8L5P7) LHY protein		GO response	+	GmaAffx.1301.79.S1_at
Member of the R2R3 factor gene family.		GO response	+	GmaAffx.13107.1.S1_at
ABC transporter family involved in resistant to lead. Localizes to plasma membrane. Upregulated by		GO response	+	GmaAffx.15190.1.A1_at
Encodes a putative transcription factor (MYB59).		GO response	+	GmaAffx.15471.1.S1_at
Encodes a putative transcription factor (MYB59).		GO response	+	GmaAffx.15471.2.S1_at
Encodes a putative transcription factor (MYB59).		GO response	+	GmaAffx.15471.3.S1_s_at
Encodes a putative transcription factor (MYB59).		GO response	+	GmaAffx.15471.3.S1_x_at
Nuclear-localized R3-type MYB transcription factor. Positive regulator of hair-cell differentiation		GO response	+	GmaAffx.15955.1.S1_at
(Q1SFG2) Glycoside hydrolase, family 10; AAA ATPase		GO response	+	GmaAffx.17057.1.S1_at
(Q2LMD6) MYBR5		GO response	+	GmaAffx.1865.1.S1_at
(Q2LMD6) MYBR5		GO response	+	GmaAffx.1865.2.S1_at
(Q2HV99) Protein kinase; Type I EGF		GO response	+	GmaAffx.1889.1.S1_at
myb family transcription factor; similar to LCL1 (LHY/CCA1-LIKE 1), DNA binding / transcription fac		GO response	+	GmaAffx.20956.1.S1_at
Member of the R2R3 factor gene family.		GO response	+	GmaAffx.24410.1.A1_at
Putative homolog of the Blind gene in tomato. Together with RAX1 and RAX3 belong to the class R2R3		GO response	+	GmaAffx.26767.2.S1_at
Member of the R2R3 factor gene family.		GO response	+	GmaAffx.31548.1.S1_at
ATTRB1/TRB1 (TELOMERE REPEAT BINDING FACTOR 1); DNA binding / transcription factor; similar to ATTR		GO response	+	GmaAffx.33882.1.S1_at
Encodes a poly(A)-specific ribonuclease, AtPARN. Expression of AtPARN is upregulated by ABA or stre		GO response	+	GmaAffx.34457.1.S1_at
putative transcription factor of the R2R3-MYB gene family. Transcript increases under conditions th		GO response	+	GmaAffx.35264.1.S1_at
(Q9XFB4) PR1a precursor		GO response	+	GmaAffx.36484.1.S1_s_at
Member of the R2R3 factor gene family.		GO response	+	GmaAffx.36677.1.S1_at
(Q8L5P7) LHY protein		GO response	+	GmaAffx.3765.2.A1_at
(Q8L5P7) LHY protein		GO response	+	GmaAffx.3765.2.S1_at
ATTRB1/TRB1 (TELOMERE REPEAT BINDING FACTOR 1); DNA binding / transcription factor; similar to ATTR		GO response	+	GmaAffx.38030.1.S1_at
(P81393) MYB-related protein 308		GO response	+	GmaAffx.39483.1.A1_at
Member of the R2R3 factor gene family.		GO response	+	GmaAffx.40165.1.S1_at
(Q2LMD5) MYBR6		GO response	+	GmaAffx.40735.1.S1_at
ABC transporter family involved in resistant to lead. Localizes to plasma membrane. Upregulated by		GO response	+	GmaAffx.40841.1.S1_at
DNA-binding family protein; similar to myb family transcription factor [Arabidopsis thaliana] (TAIR		GO response	+	GmaAffx.40917.1.S1_at
(Q9XFB4) PR1a precursor		GO response	+	GmaAffx.42847.1.S1_s_at
(Q9XFB4) PR1a precursor		GO response	+	GmaAffx.42847.2.S1_at
ABC transporter family involved in resistant to lead. Localizes to plasma membrane. Upregulated by		GO response	+	GmaAffx.4896.1.A1_at
(Q1SB09) P-type trefoil; UDP-glucuronosyl/UDP-glucosyltransferase		GO response	+	GmaAffx.50447.1.S1_at
induced by wounding, belongs to a large family of putative transcriptional activators with NAC doma		GO response	+	GmaAffx.50673.2.S1_s_at
ABC transporter family involved in resistant to lead. Localizes to plasma membrane. Upregulated by		GO response	+	GmaAffx.5080.1.A1_at
ABC transporter family involved in resistant to lead. Localizes to plasma membrane. Upregulated by		GO response	+	GmaAffx.5080.1.S1_at
Member of the R2R3 factor MYB gene family involved in mediating plant responses to a variety of abi		GO response	+	GmaAffx.51621.1.S1_at
Encodes a R2R3 MYB protein which is involved in the response to UV-B. It functions as a repressor		GO response	+	GmaAffx.52752.1.S1_at
Encodes a R2R3 MYB protein which is involved in the response to UV-B. It functions as a repressor		GO response	+	GmaAffx.52752.1.S1_s_at
Encodes a R2R3 MYB protein which is involved in the response to UV-B. It functions as a repressor		GO response	+	GmaAffx.52752.2.S1_at
Encodes a putative transcription factor (MYB94).		GO response	+	GmaAffx.53869.1.S1_at
(Q6UY58) Lectin-like receptor kinase 7;3		GO response	+	GmaAffx.59620.1.S1_at
(Q9M9A3) F27J15.20 (At1g49010) (MYB transcription factor) (Hypothetical protein)		GO response	+	GmaAffx.59815.1.S1_at
(Q1XAN1) Sucrose responsive element binding protein		GO response	+	GmaAffx.60367.1.S1_at
Member of the R2R3 factor gene family.		GO response	+	GmaAffx.62509.1.S1_s_at
DNA-binding family protein; similar to myb family transcription factor [Arabidopsis thaliana] (TAIR		GO response	+	GmaAffx.63449.1.S1_at
DNA-binding family protein; similar to myb family transcription factor [Arabidopsis thaliana] (TAIR		GO response	+	GmaAffx.63449.2.S1_at
Encodes a transcriptional repressor that performs overlapping functions with LHY in a regulatory fe		GO response	+	GmaAffx.6637.1.S1_at
Member of the R2R3 factor gene family.		GO response	+	GmaAffx.70592.1.A1_at
Member of the R2R3 factor gene family.		GO response	+	GmaAffx.70592.1.S1_at
Encodes RNA-dependent RNA polymerase. While not required for virus-induced post-transcriptional g		GO response	+	GmaAffx.73002.1.S1_at
Member of the R2R3 factor MYB gene family involved in mediating plant responses to a variety of abi		GO response	+	GmaAffx.74289.1.S1_at
putative transcription factor MYB109 (MYB109) mRNA,		GO response	+	GmaAffx.74733.1.S1_at
Putative homolog of the Blind gene in tomato. Together with RAX1 and RAX3 belong to the class R2R3		GO response	+	GmaAffx.75228.1.S1_at
(Q2LMD6) MYBR5		GO response	+	GmaAffx.76538.1.S1_at
myb family transcription factor; similar to myb family transcription factor [Arabidopsis thaliana]		GO response	+	GmaAffx.76538.2.S1_at
myb family transcription factor; similar to myb family transcription factor [Arabidopsis thaliana]		GO response	+	GmaAffx.76538.2.S1_x_at
Encodes a putative transcription factor (MYB94).		GO response	+	GmaAffx.78009.1.S1_at
Encodes a poly(A)-specific ribonuclease, AtPARN. Expression of AtPARN is upregulated by ABA or stre		GO response	+	GmaAffx.81347.1.S1_at
Member of the R2R3 factor gene family.		GO response	+	GmaAffx.83579.1.S1_at
transcription factor myb homologue		GO response	+	GmaAffx.83663.1.S1_at
Encodes a MYB-domain protein involved in specification of the leaf proximodistal axis. Mutation res		GO response	+	GmaAffx.83684.1.S1_at
(Q9FUH0) Myb-related transcription factor (Fragment)		GO response	+	GmaAffx.83684.2.S1_at
(Q1SKQ9) Linker histone, N-terminal; Homeodomain-related		GO response	+	GmaAffx.84304.1.S1_at
Encodes a putative transcription factor (MYB94).		GO response	+	GmaAffx.84566.1.S1_at
Encodes a putative transcription factor (MYB94).		GO response	+	GmaAffx.84566.1.S1_s_at
Encodes a putative transcription factor (MYB94).		GO response	+	GmaAffx.84566.1.S1_x_at
Encodes a putative transcription factor (MYB94).		GO response	+	GmaAffx.84566.2.S1_at
Encodes a R2R3 type Myb transcription factor whose expression is strongly induced by abscisic acid.		GO response	+	GmaAffx.84566.3.S1_at
