# Supplementary material for: Phytohormone signaling pathway analysis method for comparing hormone responses in plant-pest interactions
Source: BMC Res Notes. 2012 Jul 31;5:392. doi: 10.1186/1756-0500-5-392 (PMC3460778; doi:10.1186/1756-0500-5-392)
Supplement: Additional file 2 — Salicylic acid pathway activity in Asian soybean rust study. This spreadsheet shows the changes in transcript accumulation for all SA-related genes from the day 1 and day 7 time points from the Asian soybean rust experiment. A summary also shows a breakdown of the pathway score into scores for each role. [file 1756-0500-5-392-S2.xls]

## Sheet: Summary
SA Pathway Summary for Asian Soybean Rust Microarray Experiment
Only transcript changes that met the cutoffs were included in the calculation.
Overall Scoring				Cutoffs
Comparison	Day 1 Score	Day 7 Score		Maximum q-value	0.2
SAvSC	0	6.72856		Minimum Abs Fold Change	1.2
RAvRC	0	35.5647
RCvSC	-4.39662	-5.06298
					Scoring Per Comparison and Role
					Day	Comparison	all	biosynthesis	regulator	signaling	GO response
					1	SAvSC	0	0	0	0	0
					1	RAvRC	0	0	0	0	0
					1	RCvSC	-4.39662	-7.5516	0	0	-10.0349
					7	SAvSC	6.72856	0	8.04822	5.45129	13.4147
					7	RAvRC	35.5647	48.6032	36.2435	30.9789	26.4333
					7	RCvSC	-5.06298	0	0	-13.4202	-6.83177
Comparisons
Name	Description
SAvSC	ASR-Susceptible plant: infected leaves compared to uninfected control leaves
RAvRC	ASR-Resistant plant: infected leaves compared to uninfected control leaves
RCvSC	Uninfected control leaves: ASR-Resistant plant compared to ASR-Susceptible plant
Fields in Data Sheets
Column	Description
Probe Set Name	Name of probe set in Affymetrix's Soybean Genome Array
Soybean Gene	Soybean gene name from soybean genome
Gene Abbrev	Optional gene abbreviation
Gene Information	Gene annotation information
Corr	Correlation of transcript expression and phytohormone induction
Comparison	Experimental comparison
SC	Mean signal intensity of ASR-Susceptible control (uninfected) samples
SA	Mean signal intensity of ASR-Susceptible infected samples
RC	Mean signal intensity of ASR-Resistant control (uninfected) samples
RA	Mean signal intensity of ASR-Resistant infected samples
P-Value	P-value of transcript intensity comparison
Q-Value	Q-value of transcript intensity comparison
Fold Change	Fold change describing the difference in transcript intensity for the comparison

## Sheet: Day1-biosynthesis
Probe Set Name	Soybean Gene	Gene Abbrev	Gene Name	Corr	Comparison	SC	SA	RC	RA	P-Value	Q-Value	Fold Change
Gma.13935.1.A1_s_at	Glyma01g25690.1	ICS1	isochorismate synthase	+	SAvSC	6.02202	6.06768	6.46009	6.55348	0.898544	0.999917	1.03215
Gma.13935.1.A1_s_at	Glyma01g25690.1	ICS1	isochorismate synthase	+	RAvRC	6.02202	6.06768	6.46009	6.55348	0.794427	0.675785	1.06688
Gma.13935.1.A1_s_at	Glyma01g25690.1	ICS1	isochorismate synthase	+	RCvSC	6.02202	6.06768	6.46009	6.55348	0.23255	0.896373	1.35479
Gma.2266.1.S1_s_at	Glyma10g06600.1	PAL1	phenylalanine lyase 1	+	SAvSC	12.3006	12.4177	12.0666	12.0147	0.789909	0.999917	1.08457
Gma.2266.1.S1_s_at	Glyma10g06600.1	PAL1	phenylalanine lyase 1	+	RAvRC	12.3006	12.4177	12.0666	12.0147	0.905937	0.697622	-1.03662
Gma.2266.1.S1_s_at	Glyma10g06600.1	PAL1	phenylalanine lyase 1	+	RCvSC	12.3006	12.4177	12.0666	12.0147	0.595807	0.998972	-1.17611
Gma.2887.1.S1_s_at	Glyma11g00360.1	PAL1	phenylalanine lyase 1	+	SAvSC	11.1353	11.4251	10.8521	11.0458	0.249408	0.999917	1.22253
Gma.2887.1.S1_s_at	Glyma11g00360.1	PAL1	phenylalanine lyase 1	+	RAvRC	11.1353	11.4251	10.8521	11.0458	0.435854	0.657552	1.14367
Gma.2887.1.S1_s_at	Glyma11g00360.1	PAL1	phenylalanine lyase 1	+	RCvSC	11.1353	11.4251	10.8521	11.0458	0.26014	0.911896	-1.21681
Gma.2887.2.S1_x_at	Glyma03g33880.1	PAL1	phenylalanine lyase 1	+	SAvSC	8.98047	9.19034	7.70328	8.01108	0.647116	0.999917	1.15658
Gma.2887.2.S1_x_at	Glyma03g33880.1	PAL1	phenylalanine lyase 1	+	RAvRC	8.98047	9.19034	7.70328	8.01108	0.503722	0.657552	1.23782
Gma.2887.2.S1_x_at	Glyma03g33880.1	PAL1	phenylalanine lyase 1	+	RCvSC	8.98047	9.19034	7.70328	8.01108	0.012367	0.298306	-2.42367
GmaAffx.43332.1.S1_at	Glyma02g47940.1	PAL1	phenylalanine lyase 1	+	SAvSC	6.00225	6.57406	5.95708	6.0983	0.0175583	0.999917	1.48638
GmaAffx.43332.1.S1_at	Glyma02g47940.1	PAL1	phenylalanine lyase 1	+	RAvRC	6.00225	6.57406	5.95708	6.0983	0.519848	0.657552	1.10284
GmaAffx.43332.1.S1_at	Glyma02g47940.1	PAL1	phenylalanine lyase 1	+	RCvSC	6.00225	6.57406	5.95708	6.0983	0.835853	0.999897	-1.03181
GmaAffx.5432.1.S1_at	Glyma01g25690.1	ICS1	isochorismate synthase	+	SAvSC	6.14489	5.92121	6.17943	6.42896	0.510011	0.999917	-1.16771
GmaAffx.5432.1.S1_at	Glyma01g25690.1	ICS1	isochorismate synthase	+	RAvRC	6.14489	5.92121	6.17943	6.42896	0.46317	0.657552	1.18882
GmaAffx.5432.1.S1_at	Glyma01g25690.1	ICS1	isochorismate synthase	+	RCvSC	6.14489	5.92121	6.17943	6.42896	0.918365	0.999897	1.02423
GmaAffx.59470.1.S1_at	<no gene>	PAL1	phenylalanine lyase 1	+	SAvSC	6.66425	6.87945	7.03213	6.76631	0.470218	0.999917	1.16086
GmaAffx.59470.1.S1_at	<no gene>	PAL1	phenylalanine lyase 1	+	RAvRC	6.66425	6.87945	7.03213	6.76631	0.374606	0.657552	-1.20231
GmaAffx.59470.1.S1_at	<no gene>	PAL1	phenylalanine lyase 1	+	RCvSC	6.66425	6.87945	7.03213	6.76631	0.22467	0.890557	1.29045
GmaAffx.75675.1.A1_at	Glyma02g47940.1	PAL2	phenylalanine lyase 2	+	SAvSC	6.59812	7.42803	6.74778	6.99599	0.0047791	0.999917	1.77758
GmaAffx.75675.1.A1_at	Glyma02g47940.1	PAL2	phenylalanine lyase 2	+	RAvRC	6.59812	7.42803	6.74778	6.99599	0.337993	0.657552	1.18773
GmaAffx.75675.1.A1_at	Glyma02g47940.1	PAL2	phenylalanine lyase 2	+	RCvSC	6.59812	7.42803	6.74778	6.99599	0.559536	0.994599	1.10931
GmaAffx.81547.1.S1_at	Glyma17g18840.1	EPS1	enhanced pseudomonas susceptibility	+	SAvSC	5.46975	5.44299	5.37737	5.53259	0.92451	0.999917	-1.01873
GmaAffx.81547.1.S1_at	Glyma17g18840.1	EPS1	enhanced pseudomonas susceptibility	+	RAvRC	5.46975	5.44299	5.37737	5.53259	0.584564	0.657552	1.11359
GmaAffx.81547.1.S1_at	Glyma17g18840.1	EPS1	enhanced pseudomonas susceptibility	+	RCvSC	5.46975	5.44299	5.37737	5.53259	0.744053	0.999897	-1.06613
GmaAffx.86773.1.S1_s_at	Glyma10g06600.1	PAL1	phenylalanine lyase 1	+	SAvSC	11.3128	11.4714	11.0761	10.8496	0.691041	0.999917	1.1162
GmaAffx.86773.1.S1_s_at	Glyma10g06600.1	PAL1	phenylalanine lyase 1	+	RAvRC	11.3128	11.4714	11.0761	10.8496	0.571351	0.657552	-1.17001
GmaAffx.86773.1.S1_s_at	Glyma10g06600.1	PAL1	phenylalanine lyase 1	+	RCvSC	11.3128	11.4714	11.0761	10.8496	0.554425	0.994599	-1.17827
GmaAffx.86773.2.S1_at	Glyma13g20800.1	PAL2	phenylalanine lyase 2	+	SAvSC	9.74525	9.80114	9.11365	9.21504	0.873827	0.999917	1.0395
GmaAffx.86773.2.S1_at	Glyma13g20800.1	PAL2	phenylalanine lyase 2	+	RAvRC	9.74525	9.80114	9.11365	9.21504	0.77352	0.671699	1.0728
GmaAffx.86773.2.S1_at	Glyma13g20800.1	PAL2	phenylalanine lyase 2	+	RCvSC	9.74525	9.80114	9.11365	9.21504	0.0879568	0.702107	-1.54928
GmaAffx.89508.1.A1_s_at	Glyma19g36620.1	PAL1	phenylalanine lyase 1	+	SAvSC	11.3732	11.2971	9.94629	9.93529	0.849631	0.999917	-1.05415
GmaAffx.89508.1.A1_s_at	Glyma19g36620.1	PAL1	phenylalanine lyase 1	+	RAvRC	11.3732	11.2971	9.94629	9.93529	0.978105	0.712498	-1.00766
GmaAffx.89508.1.A1_s_at	Glyma19g36620.1	PAL1	phenylalanine lyase 1	+	RCvSC	11.3732	11.2971	9.94629	9.93529	0.00254184	0.125601	-2.6886
GmaAffx.90449.1.S1_at	Glyma02g47940.1	PAL1	phenylalanine lyase 1	+	SAvSC	5.89722	6.64192	6.15591	6.29597	0.0045582	0.999917	1.67563
GmaAffx.90449.1.S1_at	Glyma02g47940.1	PAL1	phenylalanine lyase 1	+	RAvRC	5.89722	6.64192	6.15591	6.29597	0.540217	0.657552	1.10196
GmaAffx.90449.1.S1_at	Glyma02g47940.1	PAL1	phenylalanine lyase 1	+	RCvSC	5.89722	6.64192	6.15591	6.29597	0.265137	0.913917	1.19639
GmaAffx.93094.1.S1_s_at	Glyma19g36620.1	PAL1	phenylalanine lyase 1	+	SAvSC	6.62192	6.48265	5.78311	6.08896	0.554215	0.999917	-1.10135
GmaAffx.93094.1.S1_s_at	Glyma19g36620.1	PAL1	phenylalanine lyase 1	+	RAvRC	6.62192	6.48265	5.78311	6.08896	0.203857	0.657552	1.23615
GmaAffx.93094.1.S1_s_at	Glyma19g36620.1	PAL1	phenylalanine lyase 1	+	RCvSC	6.62192	6.48265	5.78311	6.08896	0.00240889	0.121421	-1.78858

## Sheet: Day1-regulator
Probe Set Name	Soybean Gene	Gene Abbrev	Gene Name	Corr	Comparison	SC	SA	RC	RA	P-Value	Q-Value	Fold Change
Gma.11203.1.S1_a_at	<no gene>	WRKY33	WRKY DNA-binding protein 33	+	SAvSC	11.7445	11.908	11.7345	11.8477	0.518275	0.999917	1.12001
Gma.11203.1.S1_a_at	<no gene>	WRKY33	WRKY DNA-binding protein 33	+	RAvRC	11.7445	11.908	11.7345	11.8477	0.653482	0.659278	1.08163
Gma.11203.1.S1_a_at	<no gene>	WRKY33	WRKY DNA-binding protein 33	+	RCvSC	11.7445	11.908	11.7345	11.8477	0.968078	0.999897	-1.007
Gma.15545.1.A1_at	<no gene>	MPK4	mitogen activated protein kinase 4	-	SAvSC	10.3952	11.0353	10.0955	10.159	0.0190016	0.999917	1.55843
Gma.15545.1.A1_at	<no gene>	MPK4	mitogen activated protein kinase 4	-	RAvRC	10.3952	11.0353	10.0955	10.159	0.797752	0.676621	1.04501
Gma.15545.1.A1_at	<no gene>	MPK4	mitogen activated protein kinase 4	-	RCvSC	10.3952	11.0353	10.0955	10.159	0.237358	0.899189	-1.23088
Gma.3675.1.S1_at	Glyma07g07270.1	MPK4	mitogen activated protein kinase 4	-	SAvSC	10.8083	11.2219	10.8188	10.9102	0.0448814	0.999917	1.33194
Gma.3675.1.S1_at	Glyma07g07270.1	MPK4	mitogen activated protein kinase 4	-	RAvRC	10.8083	11.2219	10.8188	10.9102	0.635594	0.658891	1.06539
Gma.3675.1.S1_at	Glyma07g07270.1	MPK4	mitogen activated protein kinase 4	-	RCvSC	10.8083	11.2219	10.8188	10.9102	0.956468	0.999897	1.0073
Gma.4281.1.S1_at	Glyma18g44560.1	WRKY70	WRKY DNA-binding protein 70	+	SAvSC	9.97709	10.0967	9.49679	9.48661	0.754923	0.999917	1.08645
Gma.4281.1.S1_at	Glyma18g44560.1	WRKY70	WRKY DNA-binding protein 70	+	RAvRC	9.97709	10.0967	9.49679	9.48661	0.978761	0.71263	-1.00708
Gma.4281.1.S1_at	Glyma18g44560.1	WRKY70	WRKY DNA-binding protein 70	+	RCvSC	9.97709	10.0967	9.49679	9.48661	0.221221	0.888996	-1.39504
Gma.9913.2.S1_a_at	Glyma04g40130.1	WRKY70	WRKY DNA-binding protein 70	+	SAvSC	11.2144	11.8716	10.496	11.1929	0.111669	0.999917	1.57696
Gma.9913.2.S1_a_at	Glyma04g40130.1	WRKY70	WRKY DNA-binding protein 70	+	RAvRC	11.2144	11.8716	10.496	11.1929	0.0932679	0.657552	1.62101
Gma.9913.2.S1_a_at	Glyma04g40130.1	WRKY70	WRKY DNA-binding protein 70	+	RCvSC	11.2144	11.8716	10.496	11.1929	0.0844584	0.691545	-1.64539
GmaAffx.36938.1.S1_at	Glyma01g31920.1	WRKY33	WRKY DNA-binding protein 33	+	SAvSC	7.78425	8.08128	7.51179	7.80227	0.214287	0.999917	1.22861
GmaAffx.36938.1.S1_at	Glyma01g31920.1	WRKY33	WRKY DNA-binding protein 33	+	RAvRC	7.78425	8.08128	7.51179	7.80227	0.224046	0.657552	1.22305
GmaAffx.36938.1.S1_at	Glyma01g31920.1	WRKY33	WRKY DNA-binding protein 33	+	RCvSC	7.78425	8.08128	7.51179	7.80227	0.252697	0.907977	-1.20787
GmaAffx.6438.2.S1_at	<no gene>	WRKY33	WRKY DNA-binding protein 33	+	SAvSC	7.75877	8.04711	7.06676	7.28465	0.385447	0.999917	1.22123
GmaAffx.6438.2.S1_at	<no gene>	WRKY33	WRKY DNA-binding protein 33	+	RAvRC	7.75877	8.04711	7.06676	7.28465	0.509594	0.657552	1.16303
GmaAffx.6438.2.S1_at	<no gene>	WRKY33	WRKY DNA-binding protein 33	+	RCvSC	7.75877	8.04711	7.06676	7.28465	0.0487153	0.571248	-1.61553
GmaAffx.6438.3.S1_at	Glyma11g29720.1	WRKY33	WRKY DNA-binding protein 33	+	SAvSC	8.95864	8.97602	8.62789	8.55877	0.94645	0.999917	1.01211
GmaAffx.6438.3.S1_at	Glyma11g29720.1	WRKY33	WRKY DNA-binding protein 33	+	RAvRC	8.95864	8.97602	8.62789	8.55877	0.789525	0.67476	-1.04908
GmaAffx.6438.3.S1_at	Glyma11g29720.1	WRKY33	WRKY DNA-binding protein 33	+	RCvSC	8.95864	8.97602	8.62789	8.55877	0.213138	0.882076	-1.25767
GmaAffx.6438.3.S1_s_at	Glyma11g29720.1	WRKY33	WRKY DNA-binding protein 33	+	SAvSC	9.6608	9.80926	9.20961	9.27167	0.642413	0.999917	1.10839
GmaAffx.6438.3.S1_s_at	Glyma11g29720.1	WRKY33	WRKY DNA-binding protein 33	+	RAvRC	9.6608	9.80926	9.20961	9.27167	0.845656	0.686179	1.04395
GmaAffx.6438.3.S1_s_at	Glyma11g29720.1	WRKY33	WRKY DNA-binding protein 33	+	RCvSC	9.6608	9.80926	9.20961	9.27167	0.170404	0.846254	-1.36716
GmaAffx.6438.7.S1_at	Glyma11g29720.1	WRKY33	WRKY DNA-binding protein 33	+	SAvSC	8.28303	8.32435	7.92892	7.94213	0.872304	0.999917	1.02906
GmaAffx.6438.7.S1_at	Glyma11g29720.1	WRKY33	WRKY DNA-binding protein 33	+	RAvRC	8.28303	8.32435	7.92892	7.94213	0.958992	0.708241	1.0092
GmaAffx.6438.7.S1_at	Glyma11g29720.1	WRKY33	WRKY DNA-binding protein 33	+	RCvSC	8.28303	8.32435	7.92892	7.94213	0.181543	0.856966	-1.2782
GmaAffx.80804.1.S1_at	Glyma15g12580.2	Encodes a protein with ADP-ribose hydrolase activity	enhanced disease susceptibility 1	-	SAvSC	6.57364	6.86846	6.82088	6.87319	0.191056	0.999917	1.22673
GmaAffx.80804.1.S1_at	Glyma15g12580.2	Encodes a protein with ADP-ribose hydrolase activity	enhanced disease susceptibility 1	-	RAvRC	6.57364	6.86846	6.82088	6.87319	0.811295	0.680091	1.03693
GmaAffx.80804.1.S1_at	Glyma15g12580.2	Encodes a protein with ADP-ribose hydrolase activity	enhanced disease susceptibility 1	-	RCvSC	6.57364	6.86846	6.82088	6.87319	0.268814	0.91493	1.18693
GmaAffx.82051.1.S1_at	<no gene>	WRKY33	WRKY DNA-binding protein 33	+	SAvSC	6.86648	7.45303	6.98314	7.30519	0.105755	0.999917	1.50165
GmaAffx.82051.1.S1_at	<no gene>	WRKY33	WRKY DNA-binding protein 33	+	RAvRC	6.86648	7.45303	6.98314	7.30519	0.359552	0.657552	1.2501
GmaAffx.82051.1.S1_at	<no gene>	WRKY33	WRKY DNA-binding protein 33	+	RCvSC	6.86648	7.45303	6.98314	7.30519	0.736804	0.999897	1.08422
GmaAffx.87432.1.S1_at	Glyma11g02420.1	MPK4	mitogen activated protein kinase 4	-	SAvSC	6.73048	7.28631	6.91636	7.0438	0.0572976	0.999917	1.47001
GmaAffx.87432.1.S1_at	Glyma11g02420.1	MPK4	mitogen activated protein kinase 4	-	RAvRC	6.73048	7.28631	6.91636	7.0438	0.643588	0.658921	1.09236
GmaAffx.87432.1.S1_at	Glyma11g02420.1	MPK4	mitogen activated protein kinase 4	-	RCvSC	6.73048	7.28631	6.91636	7.0438	0.501546	0.989548	1.13751
GmaAffx.91389.1.S1_s_at	Glyma02g39870.1	WRKY25	WRKY DNA-binding protein 25	+	SAvSC	10.3712	10.6021	10.5112	10.6191	0.407181	0.999917	1.17356
GmaAffx.91389.1.S1_s_at	Glyma02g39870.1	WRKY25	WRKY DNA-binding protein 25	+	RAvRC	10.3712	10.6021	10.5112	10.6191	0.696114	0.661758	1.07759
GmaAffx.91389.1.S1_s_at	Glyma02g39870.1	WRKY25	WRKY DNA-binding protein 25	+	RCvSC	10.3712	10.6021	10.5112	10.6191	0.612578	0.999897	1.10192
GmaAffx.91389.1.S1_x_at	Glyma02g39870.1	WRKY25	WRKY DNA-binding protein 25	+	SAvSC	10.3425	10.5974	10.3463	10.494	0.402386	0.999917	1.19322
GmaAffx.91389.1.S1_x_at	Glyma02g39870.1	WRKY25	WRKY DNA-binding protein 25	+	RAvRC	10.3425	10.5974	10.3463	10.494	0.624927	0.65874	1.10773
GmaAffx.91389.1.S1_x_at	Glyma02g39870.1	WRKY25	WRKY DNA-binding protein 25	+	RCvSC	10.3425	10.5974	10.3463	10.494	0.989905	0.999897	1.00264
GmaAffx.93343.1.S1_at	Glyma09g41050.1	WRKY70	WRKY DNA-binding protein 70	+	SAvSC	10.8319	11.3298	10.3853	10.7942	0.136478	0.999917	1.4121
GmaAffx.93343.1.S1_at	Glyma09g41050.1	WRKY70	WRKY DNA-binding protein 70	+	RAvRC	10.8319	11.3298	10.3853	10.7942	0.215853	0.657552	1.32762
GmaAffx.93343.1.S1_at	Glyma09g41050.1	WRKY70	WRKY DNA-binding protein 70	+	RCvSC	10.8319	11.3298	10.3853	10.7942	0.178517	0.854091	-1.36281
GmaAffx.93343.1.S1_s_at	Glyma09g41050.1	WRKY70	WRKY DNA-binding protein 70	+	SAvSC	10.5928	11.1896	10.1489	10.7046	0.114836	0.999917	1.51241
GmaAffx.93343.1.S1_s_at	Glyma09g41050.1	WRKY70	WRKY DNA-binding protein 70	+	RAvRC	10.5928	11.1896	10.1489	10.7046	0.139914	0.657552	1.46989
GmaAffx.93343.1.S1_s_at	Glyma09g41050.1	WRKY70	WRKY DNA-binding protein 70	+	RCvSC	10.5928	11.1896	10.1489	10.7046	0.232174	0.895884	-1.36029

## Sheet: Day1-signaling
Probe Set Name	Soybean Gene	Gene Abbrev	Gene Name	Corr	Comparison	SC	SA	RC	RA	P-Value	Q-Value	Fold Change
Gma.12018.1.S1_at	<no gene>	PAD4	phytoalexin deficient 4	+	SAvSC	10.4629	11.0943	11.1675	11.442	0.0185793	0.999917	1.54905
Gma.12018.1.S1_at	<no gene>	PAD4	phytoalexin deficient 4	+	RAvRC	10.4629	11.0943	11.1675	11.442	0.269005	0.657552	1.20959
Gma.12018.1.S1_at	<no gene>	PAD4	phytoalexin deficient 4	+	RCvSC	10.4629	11.0943	11.1675	11.442	0.0100275	0.268559	1.6297
Gma.12863.1.S1_at	Glyma19g01470.1	DOX1	alpha dioxygenase 1	+	SAvSC	12.1705	12.2937	11.2171	10.9685	0.773557	0.999917	1.08916
Gma.12863.1.S1_at	Glyma19g01470.1	DOX1	alpha dioxygenase 1	+	RAvRC	12.1705	12.2937	11.2171	10.9685	0.563311	0.657552	-1.18803
Gma.12863.1.S1_at	Glyma19g01470.1	DOX1	alpha dioxygenase 1	+	RCvSC	12.1705	12.2937	11.2171	10.9685	0.0386538	0.513987	-1.93644
Gma.2857.1.S1_at	Glyma14g27990.1	SSI2	supressor of SA-insensitivity 2	-	SAvSC	6.40772	6.64212	6.21657	6.48809	0.391962	0.999917	1.17642
Gma.2857.1.S1_at	Glyma14g27990.1	SSI2	supressor of SA-insensitivity 2	-	RAvRC	6.40772	6.64212	6.21657	6.48809	0.323395	0.657552	1.20708
Gma.2857.1.S1_at	Glyma14g27990.1	SSI2	supressor of SA-insensitivity 2	-	RCvSC	6.40772	6.64212	6.21657	6.48809	0.483267	0.984709	-1.14168
Gma.3727.1.S1_at	Glyma15g37220.1	TGA2	TGA element binding protein	+	SAvSC	9.78191	9.91225	9.69419	9.85701	0.563555	0.999917	1.09456
Gma.3727.1.S1_at	Glyma15g37220.1	TGA2	TGA element binding protein	+	RAvRC	9.78191	9.91225	9.69419	9.85701	0.472035	0.657552	1.11947
Gma.3727.1.S1_at	Glyma15g37220.1	TGA2	TGA element binding protein	+	RCvSC	9.78191	9.91225	9.69419	9.85701	0.696615	0.999897	-1.06269
Gma.3894.1.A1_at	<no gene>	EDS5	enhanced disease susceptibility 5	+	SAvSC	9.77307	9.92685	9.80004	10.0426	0.6872	0.999917	1.11248
Gma.3894.1.A1_at	<no gene>	EDS5	enhanced disease susceptibility 5	+	RAvRC	9.77307	9.92685	9.80004	10.0426	0.527035	0.657552	1.1831
Gma.3894.1.A1_at	<no gene>	EDS5	enhanced disease susceptibility 5	+	RCvSC	9.77307	9.92685	9.80004	10.0426	0.943542	0.999897	1.01887
Gma.3894.2.S1_at	Glyma11g11970.1	EDS5	enhanced disease susceptibility 5	+	SAvSC	10.2631	10.3661	10.1061	10.3543	0.758969	0.999917	1.07403
Gma.3894.2.S1_at	Glyma11g11970.1	EDS5	enhanced disease susceptibility 5	+	RAvRC	10.2631	10.3661	10.1061	10.3543	0.46329	0.657552	1.18771
Gma.3894.2.S1_at	Glyma11g11970.1	EDS5	enhanced disease susceptibility 5	+	RCvSC	10.2631	10.3661	10.1061	10.3543	0.640871	0.999897	-1.11495
Gma.6256.1.S1_s_at	<no gene>	SSI2	supressor of SA-insensitivity 2	-	SAvSC	9.77613	10.0991	10.1034	10.6765	0.208907	0.999917	1.25087
Gma.6256.1.S1_s_at	<no gene>	SSI2	supressor of SA-insensitivity 2	-	RAvRC	9.77613	10.0991	10.1034	10.6765	0.0341922	0.657552	1.48772
Gma.6256.1.S1_s_at	<no gene>	SSI2	supressor of SA-insensitivity 2	-	RCvSC	9.77613	10.0991	10.1034	10.6765	0.203224	0.872863	1.25461
Gma.7757.1.S1_at	<no gene>	TGA2	TGA element binding protein	+	SAvSC	10.9945	11.3188	10.8944	11.2647	0.148735	0.999917	1.25214
Gma.7757.1.S1_at	<no gene>	TGA2	TGA element binding protein	+	RAvRC	10.9945	11.3188	10.8944	11.2647	0.102745	0.657552	1.29263
Gma.7757.1.S1_at	<no gene>	TGA2	TGA element binding protein	+	RCvSC	10.9945	11.3188	10.8944	11.2647	0.645366	0.999897	-1.07182
Gma.8071.1.S1_at	Glyma06g19890.1	EDS1	enhanced disease susceptibility 1	+	SAvSC	8.14312	8.82328	7.92391	8.19828	0.0391565	0.999917	1.60231
Gma.8071.1.S1_at	Glyma06g19890.1	EDS1	enhanced disease susceptibility 1	+	RAvRC	8.14312	8.82328	7.92391	8.19828	0.376344	0.657552	1.20947
Gma.8071.1.S1_at	Glyma06g19890.1	EDS1	enhanced disease susceptibility 1	+	RCvSC	8.14312	8.82328	7.92391	8.19828	0.477579	0.983875	-1.1641
GmaAffx.11917.1.S1_at	Glyma11g11990.1	EDS5	enhanced disease susceptibility 5	+	SAvSC	7.75799	7.99694	7.32376	7.85743	0.424456	0.999917	1.18013
GmaAffx.11917.1.S1_at	Glyma11g11990.1	EDS5	enhanced disease susceptibility 5	+	RAvRC	7.75799	7.99694	7.32376	7.85743	0.086631	0.657552	1.44761
GmaAffx.11917.1.S1_at	Glyma11g11990.1	EDS5	enhanced disease susceptibility 5	+	RCvSC	7.75799	7.99694	7.32376	7.85743	0.156425	0.826995	-1.35119
GmaAffx.37019.1.S1_at	Glyma08g00420.1	PAD4	phytoalexin deficient 4	+	SAvSC	8.87608	9.31507	8.60906	8.79483	0.0696102	0.999917	1.35565
GmaAffx.37019.1.S1_at	Glyma08g00420.1	PAD4	phytoalexin deficient 4	+	RAvRC	8.87608	9.31507	8.60906	8.79483	0.421202	0.657552	1.13742
GmaAffx.37019.1.S1_at	Glyma08g00420.1	PAD4	phytoalexin deficient 4	+	RCvSC	8.87608	9.31507	8.60906	8.79483	0.253047	0.908035	-1.20332
GmaAffx.41523.1.S1_at	Glyma13g24120.1	SNI1	suppressor of npr1-1 inducible 1	-	SAvSC	5.94592	6.03274	6.28125	6.25885	0.705148	0.999917	1.06203
GmaAffx.41523.1.S1_at	Glyma13g24120.1	SNI1	suppressor of npr1-1 inducible 1	-	RAvRC	5.94592	6.03274	6.28125	6.25885	0.922075	0.700602	-1.01564
GmaAffx.41523.1.S1_at	Glyma13g24120.1	SNI1	suppressor of npr1-1 inducible 1	-	RCvSC	5.94592	6.03274	6.28125	6.25885	0.157089	0.827611	1.26167
GmaAffx.41523.2.S1_at	<no gene>	SNI1	suppressor of npr1-1 inducible 1	-	SAvSC	5.29871	5.49597	5.39424	5.58812	0.465343	0.999917	1.14651
GmaAffx.41523.2.S1_at	<no gene>	SNI1	suppressor of npr1-1 inducible 1	-	RAvRC	5.29871	5.49597	5.39424	5.58812	0.472881	0.657552	1.14383
GmaAffx.41523.2.S1_at	<no gene>	SNI1	suppressor of npr1-1 inducible 1	-	RCvSC	5.29871	5.49597	5.39424	5.58812	0.721801	0.999897	1.06846
GmaAffx.44705.1.S1_at	Glyma02g45260.2	NPR1	Non expressor of PR1	+	SAvSC	8.78163	9.25533	8.7251	9.01554	0.0866727	0.999917	1.38866
GmaAffx.44705.1.S1_at	Glyma02g45260.2	NPR1	Non expressor of PR1	+	RAvRC	8.78163	9.25533	8.7251	9.01554	0.278601	0.657552	1.22301
GmaAffx.44705.1.S1_at	Glyma02g45260.2	NPR1	Non expressor of PR1	+	RCvSC	8.78163	9.25533	8.7251	9.01554	0.829721	0.999897	-1.03997
GmaAffx.65360.1.S1_at	Glyma06g19920.1	EDS1	enhanced disease susceptibility 1	+	SAvSC	10.3454	10.9603	9.84476	10.0484	0.053046	0.999917	1.53141
GmaAffx.65360.1.S1_at	Glyma06g19920.1	EDS1	enhanced disease susceptibility 1	+	RAvRC	10.3454	10.9603	9.84476	10.0484	0.497304	0.657552	1.15159
GmaAffx.65360.1.S1_at	Glyma06g19920.1	EDS1	enhanced disease susceptibility 1	+	RCvSC	10.3454	10.9603	9.84476	10.0484	0.107849	0.749927	-1.41484
GmaAffx.66987.1.S1_at	Glyma19g07410.2	SFD1	suppressor of fatty acid desaturase deficiency 1	+	SAvSC	6.52418	6.69034	6.50133	6.7019	0.665154	0.999917	1.12207
GmaAffx.66987.1.S1_at	Glyma19g07410.2	SFD1	suppressor of fatty acid desaturase deficiency 1	+	RAvRC	6.52418	6.69034	6.50133	6.7019	0.601905	0.657552	1.14915
GmaAffx.66987.1.S1_at	Glyma19g07410.2	SFD1	suppressor of fatty acid desaturase deficiency 1	+	RCvSC	6.52418	6.69034	6.50133	6.7019	0.952396	0.999897	-1.01596
GmaAffx.69701.1.S1_at	Glyma19g31050.4	TGA2	TGA element binding protein	+	SAvSC	10.5237	10.7198	10.4387	10.7905	0.353916	0.999917	1.1456
GmaAffx.69701.1.S1_at	Glyma19g31050.4	TGA2	TGA element binding protein	+	RAvRC	10.5237	10.7198	10.4387	10.7905	0.106798	0.657552	1.27608
GmaAffx.69701.1.S1_at	Glyma19g31050.4	TGA2	TGA element binding protein	+	RCvSC	10.5237	10.7198	10.4387	10.7905	0.684364	0.999897	-1.06066
GmaAffx.80842.1.S1_at	Glyma06g19900.1	EDS1	enhanced disease susceptibility 1	+	SAvSC	8.71753	9.69365	7.70534	8.34051	0.0816194	0.999917	1.96717
GmaAffx.80842.1.S1_at	Glyma06g19900.1	EDS1	enhanced disease susceptibility 1	+	RAvRC	8.71753	9.69365	7.70534	8.34051	0.243233	0.657552	1.55312
GmaAffx.80842.1.S1_at	Glyma06g19900.1	EDS1	enhanced disease susceptibility 1	+	RCvSC	8.71753	9.69365	7.70534	8.34051	0.0719945	0.652002	-2.01697
GmaAffx.82647.1.S1_at	Glyma19g01470.1	DOX1	alpha dioxygenase 1	+	SAvSC	10.4078	10.6752	9.4763	9.09212	0.567777	0.999917	1.20369
GmaAffx.82647.1.S1_at	Glyma19g01470.1	DOX1	alpha dioxygenase 1	+	RAvRC	10.4078	10.6752	9.4763	9.09212	0.414592	0.657552	-1.30511
GmaAffx.82647.1.S1_at	Glyma19g01470.1	DOX1	alpha dioxygenase 1	+	RCvSC	10.4078	10.6752	9.4763	9.09212	0.0600206	0.612786	-1.90719
GmaAffx.87207.1.S1_at	Glyma06g19890.1	EDS1	enhanced disease susceptibility 1	+	SAvSC	7.95567	8.51929	7.8595	7.96114	0.0632133	0.999917	1.47797
GmaAffx.87207.1.S1_at	Glyma06g19890.1	EDS1	enhanced disease susceptibility 1	+	RAvRC	7.95567	8.51929	7.8595	7.96114	0.722512	0.663922	1.07299
GmaAffx.87207.1.S1_at	Glyma06g19890.1	EDS1	enhanced disease susceptibility 1	+	RCvSC	7.95567	8.51929	7.8595	7.96114	0.736817	0.999897	-1.06893
GmaAffx.91782.1.S1_at	Glyma19g01470.1	DOX1	alpha dioxygenase 1	+	SAvSC	10.7666	11.1565	9.95876	10.142	0.330022	0.999917	1.31028
GmaAffx.91782.1.S1_at	Glyma19g01470.1	DOX1	alpha dioxygenase 1	+	RAvRC	10.7666	11.1565	9.95876	10.142	0.642896	0.658921	1.13543
GmaAffx.91782.1.S1_at	Glyma19g01470.1	DOX1	alpha dioxygenase 1	+	RCvSC	10.7666	11.1565	9.95876	10.142	0.0544929	0.59312	-1.75061
GmaAffx.91782.1.S1_s_at	Glyma19g01470.1	DOX1	alpha dioxygenase 1	+	SAvSC	11.9253	12.1784	11.3081	11.1762	0.440946	0.999917	1.19181
GmaAffx.91782.1.S1_s_at	Glyma19g01470.1	DOX1	alpha dioxygenase 1	+	RAvRC	11.9253	12.1784	11.3081	11.1762	0.685926	0.661241	-1.09571
GmaAffx.91782.1.S1_s_at	Glyma19g01470.1	DOX1	alpha dioxygenase 1	+	RCvSC	11.9253	12.1784	11.3081	11.1762	0.0727938	0.653615	-1.53388
GmaAffx.92894.1.S1_s_at	Glyma19g01470.1	DOX1	alpha dioxygenase 1	+	SAvSC	11.6352	11.7614	10.4307	9.97658	0.783039	0.999917	1.09141
GmaAffx.92894.1.S1_s_at	Glyma19g01470.1	DOX1	alpha dioxygenase 1	+	RAvRC	11.6352	11.7614	10.4307	9.97658	0.329041	0.657552	-1.36997
GmaAffx.92894.1.S1_s_at	Glyma19g01470.1	DOX1	alpha dioxygenase 1	+	RCvSC	11.6352	11.7614	10.4307	9.97658	0.0173047	0.358204	-2.30452

## Sheet: Day1-GO response
Probe Set Name	Soybean Gene	Gene Abbrev	Gene Name	Corr	Comparison	SC	SA	RC	RA	P-Value	Q-Value	Fold Change
Gma.10032.1.S1_at	Glyma01g26230.1		(Q9FQF1) Glutathione S-transferase GST 7 (EC 2.5.1.18)	+	SAvSC	7.05576	7.1133	7.52338	7.73929	0.802867	0.999917	1.04069
Gma.10032.1.S1_at	Glyma01g26230.1		(Q9FQF1) Glutathione S-transferase GST 7 (EC 2.5.1.18)	+	RAvRC	7.05576	7.1133	7.52338	7.73929	0.355451	0.657552	1.16144
Gma.10032.1.S1_at	Glyma01g26230.1		(Q9FQF1) Glutathione S-transferase GST 7 (EC 2.5.1.18)	+	RCvSC	7.05576	7.1133	7.52338	7.73929	0.0566866	0.601818	1.38282
Gma.10199.1.A1_at	Glyma03g32520.2		(Q1M2R7) PDR-like ABC-transporter	+	SAvSC	5.32623	5.5072	5.27978	5.45986	0.535742	0.999917	1.13365
Gma.10199.1.A1_at	Glyma03g32520.2		(Q1M2R7) PDR-like ABC-transporter	+	RAvRC	5.32623	5.5072	5.27978	5.45986	0.537733	0.657552	1.13294
Gma.10199.1.A1_at	Glyma03g32520.2		(Q1M2R7) PDR-like ABC-transporter	+	RCvSC	5.32623	5.5072	5.27978	5.45986	0.872948	0.999897	-1.03272
Gma.10456.1.S1_x_at	Glyma05g04950.1		(Q1S1K4) MybSt1	+	SAvSC	10.5026	10.725	11.1346	11.4183	0.476581	0.999917	1.16666
Gma.10456.1.S1_x_at	Glyma05g04950.1		(Q1S1K4) MybSt1	+	RAvRC	10.5026	10.725	11.1346	11.4183	0.366552	0.657552	1.21723
Gma.10456.1.S1_x_at	Glyma05g04950.1		(Q1S1K4) MybSt1	+	RCvSC	10.5026	10.725	11.1346	11.4183	0.0556291	0.597514	1.54978
Gma.10456.2.S1_a_at	Glyma17g15330.1		(Q1S1K4) MybSt1	+	SAvSC	10.9289	11.019	11.5023	11.6381	0.759123	0.999917	1.06443
Gma.10456.2.S1_a_at	Glyma17g15330.1		(Q1S1K4) MybSt1	+	RAvRC	10.9289	11.019	11.5023	11.6381	0.644676	0.658921	1.09868
Gma.10456.2.S1_a_at	Glyma17g15330.1		(Q1S1K4) MybSt1	+	RCvSC	10.9289	11.019	11.5023	11.6381	0.0654581	0.634331	1.48803
Gma.1082.1.S1_at	Glyma02g33780.1		(Q9FQD9) Glutathione S-transferase GST 19 (EC 2.5.1.18)	+	SAvSC	8.69503	8.96057	9.37052	9.6641	0.351354	0.999917	1.20208
Gma.1082.1.S1_at	Glyma02g33780.1		(Q9FQD9) Glutathione S-transferase GST 19 (EC 2.5.1.18)	+	RAvRC	8.69503	8.96057	9.37052	9.6641	0.304383	0.657552	1.22568
Gma.1082.1.S1_at	Glyma02g33780.1		(Q9FQD9) Glutathione S-transferase GST 19 (EC 2.5.1.18)	+	RCvSC	8.69503	8.96057	9.37052	9.6641	0.0272319	0.441074	1.59714
Gma.14058.1.S1_at	Glyma14g09540.1		(Q9FZ14) Tuber-specific and sucrose-responsive element binding factor (Fragment)	+	SAvSC	8.33656	8.42219	8.4372	8.58051	0.76812	0.999917	1.06115
Gma.14058.1.S1_at	Glyma14g09540.1		(Q9FZ14) Tuber-specific and sucrose-responsive element binding factor (Fragment)	+	RAvRC	8.33656	8.42219	8.4372	8.58051	0.622612	0.658732	1.10444
Gma.14058.1.S1_at	Glyma14g09540.1		(Q9FZ14) Tuber-specific and sucrose-responsive element binding factor (Fragment)	+	RCvSC	8.33656	8.42219	8.4372	8.58051	0.729109	0.999897	1.07224
Gma.1502.1.S1_at	Glyma05g29400.1		(Q9FQE4) Glutathione S-transferase GST 14 (EC 2.5.1.18) (Fragment)	+	SAvSC	8.40959	7.67635	6.38515	6.42702	0.175317	0.999917	-1.66237
Gma.1502.1.S1_at	Glyma05g29400.1		(Q9FQE4) Glutathione S-transferase GST 14 (EC 2.5.1.18) (Fragment)	+	RAvRC	8.40959	7.67635	6.38515	6.42702	0.936329	0.703286	1.02944
Gma.1502.1.S1_at	Glyma05g29400.1		(Q9FQE4) Glutathione S-transferase GST 14 (EC 2.5.1.18) (Fragment)	+	RCvSC	8.40959	7.67635	6.38515	6.42702	0.00134821	0.0844664	-4.06834
Gma.1502.2.S1_a_at	Glyma05g29400.1		(Q9FQE4) Glutathione S-transferase GST 14 (EC 2.5.1.18) (Fragment)	+	SAvSC	9.03324	8.65056	7.28356	7.59336	0.383108	0.999917	-1.30376
Gma.1502.2.S1_a_at	Glyma05g29400.1		(Q9FQE4) Glutathione S-transferase GST 14 (EC 2.5.1.18) (Fragment)	+	RAvRC	9.03324	8.65056	7.28356	7.59336	0.478179	0.657552	1.23953
Gma.1502.2.S1_a_at	Glyma05g29400.1		(Q9FQE4) Glutathione S-transferase GST 14 (EC 2.5.1.18) (Fragment)	+	RCvSC	9.03324	8.65056	7.28356	7.59336	0.000935083	0.0665138	-3.36285
Gma.1502.2.S1_x_at	Glyma05g29400.1		(Q9FQE4) Glutathione S-transferase GST 14 (EC 2.5.1.18) (Fragment)	+	SAvSC	6.48177	6.40914	5.85729	5.97109	0.814648	0.999917	-1.05163
Gma.1502.2.S1_x_at	Glyma05g29400.1		(Q9FQE4) Glutathione S-transferase GST 14 (EC 2.5.1.18) (Fragment)	+	RAvRC	6.48177	6.40914	5.85729	5.97109	0.713759	0.663556	1.08207
Gma.1502.2.S1_x_at	Glyma05g29400.1		(Q9FQE4) Glutathione S-transferase GST 14 (EC 2.5.1.18) (Fragment)	+	RCvSC	6.48177	6.40914	5.85729	5.97109	0.0581493	0.606005	-1.54165
Gma.1704.1.S1_at	Glyma15g08520.1		Encodes GRX480, a member of the glutaredoxin family that regulates protein redox state.	+	SAvSC	7.97432	7.98296	7.24418	7.12285	0.980319	0.999917	1.00601
Gma.1704.1.S1_at	Glyma15g08520.1		Encodes GRX480, a member of the glutaredoxin family that regulates protein redox state.	+	RAvRC	7.97432	7.98296	7.24418	7.12285	0.72962	0.664823	-1.08773
Gma.1704.1.S1_at	Glyma15g08520.1		Encodes GRX480, a member of the glutaredoxin family that regulates protein redox state.	+	RCvSC	7.97432	7.98296	7.24418	7.12285	0.0511931	0.582539	-1.6588
Gma.17502.1.S1_at	Glyma02g42140.2		(Q5NDD2) Putative MYB transcription factor	+	SAvSC	6.98826	7.02851	7.36219	7.75941	0.912134	0.999917	1.02829
Gma.17502.1.S1_at	Glyma02g42140.2		(Q5NDD2) Putative MYB transcription factor	+	RAvRC	6.98826	7.02851	7.36219	7.75941	0.285495	0.657552	1.31697
Gma.17502.1.S1_at	Glyma02g42140.2		(Q5NDD2) Putative MYB transcription factor	+	RCvSC	6.98826	7.02851	7.36219	7.75941	0.313633	0.930192	1.29588
Gma.17697.1.S1_at	Glyma16g01980.4		(Q8L5P7) LHY protein	+	SAvSC	6.36748	6.528	6.60328	6.65982	0.648741	0.999917	1.11769
Gma.17697.1.S1_at	Glyma16g01980.4		(Q8L5P7) LHY protein	+	RAvRC	6.36748	6.528	6.60328	6.65982	0.872121	0.690969	1.03997
Gma.17697.1.S1_at	Glyma16g01980.4		(Q8L5P7) LHY protein	+	RCvSC	6.36748	6.528	6.60328	6.65982	0.505156	0.989548	1.17756
Gma.2433.1.S1_at	Glyma08g12530.1		(Q9FQE4) Glutathione S-transferase GST 14 (EC 2.5.1.18) (Fragment)	+	SAvSC	8.52592	8.3281	5.95909	6.078	0.622193	0.999917	-1.14697
Gma.2433.1.S1_at	Glyma08g12530.1		(Q9FQE4) Glutathione S-transferase GST 14 (EC 2.5.1.18) (Fragment)	+	RAvRC	8.52592	8.3281	5.95909	6.078	0.766485	0.670243	1.08591
Gma.2433.1.S1_at	Glyma08g12530.1		(Q9FQE4) Glutathione S-transferase GST 14 (EC 2.5.1.18) (Fragment)	+	RCvSC	8.52592	8.3281	5.95909	6.078	9.6786e-06	0.00278189	-5.92506
Gma.2553.1.S1_at	Glyma03g42260.4		(Q2HTA9) Ankyrin	+	SAvSC	5.522	5.46625	5.55907	5.61044	0.838986	0.999917	-1.0394
Gma.2553.1.S1_at	Glyma03g42260.4		(Q2HTA9) Ankyrin	+	RAvRC	5.522	5.46625	5.55907	5.61044	0.85147	0.687067	1.03625
Gma.2553.1.S1_at	Glyma03g42260.4		(Q2HTA9) Ankyrin	+	RCvSC	5.522	5.46625	5.55907	5.61044	0.892466	0.999897	1.02603
Gma.2663.1.S1_at	Glyma04g03910.1		Encodes a member of the R2R3 transcription factor gene family. Expressed in response to potassium d	+	SAvSC	7.09148	7.16862	6.14704	6.41436	0.785054	0.999917	1.05492
Gma.2663.1.S1_at	Glyma04g03910.1		Encodes a member of the R2R3 transcription factor gene family. Expressed in response to potassium d	+	RAvRC	7.09148	7.16862	6.14704	6.41436	0.351186	0.657552	1.20357
Gma.2663.1.S1_at	Glyma04g03910.1		Encodes a member of the R2R3 transcription factor gene family. Expressed in response to potassium d	+	RCvSC	7.09148	7.16862	6.14704	6.41436	0.00397177	0.161784	-1.92444
Gma.2764.1.S1_at	Glyma06g45540.1		Member of the R2R3 factor gene family.	+	SAvSC	7.2851	7.14388	6.01043	6.30386	0.775627	0.999917	-1.10284
Gma.2764.1.S1_at	Glyma06g45540.1		Member of the R2R3 factor gene family.	+	RAvRC	7.2851	7.14388	6.01043	6.30386	0.55554	0.657552	1.22555
Gma.2764.1.S1_at	Glyma06g45540.1		Member of the R2R3 factor gene family.	+	RCvSC	7.2851	7.14388	6.01043	6.30386	0.0193679	0.376937	-2.41944
Gma.2764.2.S1_at	Glyma12g11390.1		Member of the R2R3 factor gene family.	+	SAvSC	6.40644	6.06698	5.2185	5.20013	0.416363	0.999917	-1.26528
Gma.2764.2.S1_at	Glyma12g11390.1		Member of the R2R3 factor gene family.	+	RAvRC	6.40644	6.06698	5.2185	5.20013	0.964508	0.70948	-1.01282
Gma.2764.2.S1_at	Glyma12g11390.1		Member of the R2R3 factor gene family.	+	RCvSC	6.40644	6.06698	5.2185	5.20013	0.0104698	0.274046	-2.27826
Gma.2935.1.S1_at	Glyma17g31730.2		Encodes a a member of an alpha/beta barrel fold family of FMN-containing oxidoreductases.	+	SAvSC	9.05905	9.26781	5.95737	5.9571	0.507339	0.999917	1.15569
Gma.2935.1.S1_at	Glyma17g31730.2		Encodes a a member of an alpha/beta barrel fold family of FMN-containing oxidoreductases.	+	RAvRC	9.05905	9.26781	5.95737	5.9571	0.999324	0.717426	-1.00018
Gma.2935.1.S1_at	Glyma17g31730.2		Encodes a a member of an alpha/beta barrel fold family of FMN-containing oxidoreductases.	+	RCvSC	9.05905	9.26781	5.95737	5.9571	4.54244e-08	4.75102e-05	-8.58421
Gma.3776.1.S1_at	Glyma12g13920.1		Encodes GRX480, a member of the glutaredoxin family that regulates protein redox state.	+	SAvSC	11.2211	11.7753	11.3357	11.3128	0.246767	0.999917	1.46837
Gma.3776.1.S1_at	Glyma12g13920.1		Encodes GRX480, a member of the glutaredoxin family that regulates protein redox state.	+	RAvRC	11.2211	11.7753	11.3357	11.3128	0.961058	0.7086	-1.01595
Gma.3776.1.S1_at	Glyma12g13920.1		Encodes GRX480, a member of the glutaredoxin family that regulates protein redox state.	+	RCvSC	11.2211	11.7753	11.3357	11.3128	0.806685	0.999897	1.08262
Gma.4164.1.S1_at	<no gene>		(Q1XAN1) Sucrose responsive element binding protein	+	SAvSC	9.40961	9.72394	9.16621	9.56417	0.393857	0.999917	1.24343
Gma.4164.1.S1_at	<no gene>		(Q1XAN1) Sucrose responsive element binding protein	+	RAvRC	9.40961	9.72394	9.16621	9.56417	0.283892	0.657552	1.31764
Gma.4164.1.S1_at	<no gene>		(Q1XAN1) Sucrose responsive element binding protein	+	RCvSC	9.40961	9.72394	9.16621	9.56417	0.506992	0.990278	-1.18378
Gma.4164.2.S1_a_at	Glyma11g05550.1		(Q1XAN1) Sucrose responsive element binding protein	+	SAvSC	10.3634	10.5684	10.2341	10.403	0.569115	0.999917	1.15272
Gma.4164.2.S1_a_at	Glyma11g05550.1		(Q1XAN1) Sucrose responsive element binding protein	+	RAvRC	10.3634	10.5684	10.2341	10.403	0.638429	0.658891	1.12422
Gma.4164.2.S1_a_at	Glyma11g05550.1		(Q1XAN1) Sucrose responsive element binding protein	+	RCvSC	10.3634	10.5684	10.2341	10.403	0.718747	0.999897	-1.09373
Gma.4164.2.S1_at	Glyma11g05550.1		(Q1XAN1) Sucrose responsive element binding protein	+	SAvSC	10.0406	10.1275	9.92274	9.88778	0.789929	0.999917	1.06205
Gma.4164.2.S1_at	Glyma11g05550.1		(Q1XAN1) Sucrose responsive element binding protein	+	RAvRC	10.0406	10.1275	9.92274	9.88778	0.91452	0.698875	-1.02453
Gma.4164.2.S1_at	Glyma11g05550.1		(Q1XAN1) Sucrose responsive element binding protein	+	RCvSC	10.0406	10.1275	9.92274	9.88778	0.717974	0.999897	-1.08513
Gma.4207.1.S1_at	Glyma06g00630.1		Member of the R2R3 factor gene family.	+	SAvSC	11.6182	11.5714	11.7455	11.7479	0.873883	0.999917	-1.03292
Gma.4207.1.S1_at	Glyma06g00630.1		Member of the R2R3 factor gene family.	+	RAvRC	11.6182	11.5714	11.7455	11.7479	0.993393	0.715933	1.00169
Gma.4207.1.S1_at	Glyma06g00630.1		Member of the R2R3 factor gene family.	+	RCvSC	11.6182	11.5714	11.7455	11.7479	0.666191	0.999897	1.09227
Gma.4207.2.S1_at	Glyma04g00550.2		Member of the R2R3 factor gene family.	+	SAvSC	6.66432	6.61604	6.37881	6.65654	0.865362	0.999917	-1.03403
Gma.4207.2.S1_at	Glyma04g00550.2		Member of the R2R3 factor gene family.	+	RAvRC	6.66432	6.61604	6.37881	6.65654	0.336815	0.657552	1.21228
Gma.4207.2.S1_at	Glyma04g00550.2		Member of the R2R3 factor gene family.	+	RCvSC	6.66432	6.61604	6.37881	6.65654	0.323882	0.935209	-1.21884
Gma.4207.3.S1_a_at	Glyma06g00630.2		Member of the R2R3 factor gene family.	+	SAvSC	11.1512	11.0993	11.2785	11.2845	0.858115	0.999917	-1.0366
Gma.4207.3.S1_a_at	Glyma06g00630.2		Member of the R2R3 factor gene family.	+	RAvRC	11.1512	11.0993	11.2785	11.2845	0.98358	0.713702	1.00414
Gma.4207.3.S1_a_at	Glyma06g00630.2		Member of the R2R3 factor gene family.	+	RCvSC	11.1512	11.0993	11.2785	11.2845	0.661628	0.999897	1.09225
Gma.4297.1.S1_at	Glyma07g16260.1		(Q6UY59) Lectin-like receptor kinase 7;2	+	SAvSC	7.22411	7.55708	6.41913	6.38595	0.41295	0.999917	1.2596
Gma.4297.1.S1_at	Glyma07g16260.1		(Q6UY59) Lectin-like receptor kinase 7;2	+	RAvRC	7.22411	7.55708	6.41913	6.38595	0.934232	0.702845	-1.02326
Gma.4297.1.S1_at	Glyma07g16260.1		(Q6UY59) Lectin-like receptor kinase 7;2	+	RCvSC	7.22411	7.55708	6.41913	6.38595	0.0598534	0.612441	-1.74713
Gma.4660.3.S1_at	Glyma06g19960.1		myb family transcription factor; similar to myb family transcription factor [Arabidopsis thaliana]	+	SAvSC	7.80728	8.0307	7.99152	8.58827	0.395245	0.999917	1.1675
Gma.4660.3.S1_at	Glyma06g19960.1		myb family transcription factor; similar to myb family transcription factor [Arabidopsis thaliana]	+	RAvRC	7.80728	8.0307	7.99152	8.58827	0.0337012	0.657552	1.51231
Gma.4660.3.S1_at	Glyma06g19960.1		myb family transcription factor; similar to myb family transcription factor [Arabidopsis thaliana]	+	RCvSC	7.80728	8.0307	7.99152	8.58827	0.481556	0.984251	1.13621
Gma.4728.1.A1_at	Glyma06g01950.1		Encodes a a member of an alpha/beta barrel fold family of FMN-containing oxidoreductases.	+	SAvSC	5.8232	6.24924	6.01371	6.12659	0.108373	0.999917	1.34354
Gma.4728.1.A1_at	Glyma06g01950.1		Encodes a a member of an alpha/beta barrel fold family of FMN-containing oxidoreductases.	+	RAvRC	5.8232	6.24924	6.01371	6.12659	0.657427	0.659736	1.08139
Gma.4728.1.A1_at	Glyma06g01950.1		Encodes a a member of an alpha/beta barrel fold family of FMN-containing oxidoreductases.	+	RCvSC	5.8232	6.24924	6.01371	6.12659	0.457	0.98087	1.14116
Gma.4757.2.S1_at	Glyma15g03920.1		Member of the R2R3 factor gene family.	+	SAvSC	5.45318	5.61611	5.61842	5.73902	0.59649	0.999917	1.11956
Gma.4757.2.S1_at	Glyma15g03920.1		Member of the R2R3 factor gene family.	+	RAvRC	5.45318	5.61611	5.61842	5.73902	0.694508	0.661593	1.08718
Gma.4757.2.S1_at	Glyma15g03920.1		Member of the R2R3 factor gene family.	+	RCvSC	5.45318	5.61611	5.61842	5.73902	0.591347	0.998895	1.12135
Gma.5039.1.S1_s_at	Glyma07g16910.1		(Q9FQF0) Glutathione S-transferase GST 8 (EC 2.5.1.18)	+	SAvSC	11.1073	11.3221	10.2959	11.0662	0.420088	0.999917	1.16058
Gma.5039.1.S1_s_at	Glyma07g16910.1		(Q9FQF0) Glutathione S-transferase GST 8 (EC 2.5.1.18)	+	RAvRC	11.1073	11.3221	10.2959	11.0662	0.00951468	0.657552	1.70556
Gma.5039.1.S1_s_at	Glyma07g16910.1		(Q9FQF0) Glutathione S-transferase GST 8 (EC 2.5.1.18)	+	RCvSC	11.1073	11.3221	10.2959	11.0662	0.0068869	0.220879	-1.75487
Gma.5574.1.S1_at	Glyma13g43870.3		ABC transporter family involved in resistant to lead. Localizes to plasma membrane. Upregulated by	+	SAvSC	7.60442	7.55381	6.81756	6.91976	0.868711	0.999917	-1.0357
Gma.5574.1.S1_at	Glyma13g43870.3		ABC transporter family involved in resistant to lead. Localizes to plasma membrane. Upregulated by	+	RAvRC	7.60442	7.55381	6.81756	6.91976	0.7389	0.666006	1.07341
Gma.5574.1.S1_at	Glyma13g43870.3		ABC transporter family involved in resistant to lead. Localizes to plasma membrane. Upregulated by	+	RCvSC	7.60442	7.55381	6.81756	6.91976	0.0195635	0.379507	-1.72531
Gma.5574.1.S1_s_at	Glyma13g43870.3		ABC transporter family involved in resistant to lead. Localizes to plasma membrane. Upregulated by	+	SAvSC	12.256	12.4145	12.0513	12.1198	0.458692	0.999917	1.11614
Gma.5574.1.S1_s_at	Glyma13g43870.3		ABC transporter family involved in resistant to lead. Localizes to plasma membrane. Upregulated by	+	RAvRC	12.256	12.4145	12.0513	12.1198	0.74702	0.667098	1.04861
Gma.5574.1.S1_s_at	Glyma13g43870.3		ABC transporter family involved in resistant to lead. Localizes to plasma membrane. Upregulated by	+	RCvSC	12.256	12.4145	12.0513	12.1198	0.341626	0.941141	-1.15244
Gma.5574.2.S1_at	Glyma13g43870.4		ABC transporter family involved in resistant to lead. Localizes to plasma membrane. Upregulated by	+	SAvSC	12.8376	12.8094	12.367	12.2281	0.899161	0.999917	-1.01979
Gma.5574.2.S1_at	Glyma13g43870.4		ABC transporter family involved in resistant to lead. Localizes to plasma membrane. Upregulated by	+	RAvRC	12.8376	12.8094	12.367	12.2281	0.53595	0.657552	-1.10109
Gma.5574.2.S1_at	Glyma13g43870.4		ABC transporter family involved in resistant to lead. Localizes to plasma membrane. Upregulated by	+	RCvSC	12.8376	12.8094	12.367	12.2281	0.0487029	0.571248	-1.38569
Gma.593.3.S1_a_at	Glyma05g01640.1		myb family transcription factor; similar to myb family transcription factor [Arabidopsis thaliana]	+	SAvSC	10.2848	10.2255	10.7891	10.8515	0.898384	0.999917	-1.04193
Gma.593.3.S1_a_at	Glyma05g01640.1		myb family transcription factor; similar to myb family transcription factor [Arabidopsis thaliana]	+	RAvRC	10.2848	10.2255	10.7891	10.8515	0.893113	0.69488	1.04417
Gma.593.3.S1_a_at	Glyma05g01640.1		myb family transcription factor; similar to myb family transcription factor [Arabidopsis thaliana]	+	RCvSC	10.2848	10.2255	10.7891	10.8515	0.2865	0.921209	1.41843
Gma.593.3.S1_at	<no gene>		myb family transcription factor; similar to myb family transcription factor [Arabidopsis thaliana]	+	SAvSC	6.0296	6.49977	6.61119	6.84583	0.282425	0.999917	1.38527
Gma.593.3.S1_at	<no gene>		myb family transcription factor; similar to myb family transcription factor [Arabidopsis thaliana]	+	RAvRC	6.0296	6.49977	6.61119	6.84583	0.586109	0.657552	1.17662
Gma.593.3.S1_at	<no gene>		myb family transcription factor; similar to myb family transcription factor [Arabidopsis thaliana]	+	RCvSC	6.0296	6.49977	6.61119	6.84583	0.188079	0.86151	1.49649
Gma.6213.1.S1_at	Glyma08g12520.2		(Q9FQE1) Glutathione S-transferase GST 17 (EC 2.5.1.18)	+	SAvSC	5.921	5.80865	5.74653	6.0736	0.776221	0.999917	-1.08099
Gma.6213.1.S1_at	Glyma08g12520.2		(Q9FQE1) Glutathione S-transferase GST 17 (EC 2.5.1.18)	+	RAvRC	5.921	5.80865	5.74653	6.0736	0.412729	0.657552	1.25446
Gma.6213.1.S1_at	Glyma08g12520.2		(Q9FQE1) Glutathione S-transferase GST 17 (EC 2.5.1.18)	+	RCvSC	5.921	5.80865	5.74653	6.0736	0.659552	0.999897	-1.12855
Gma.6213.1.S1_s_at	Glyma08g12520.2		(Q9FQE1) Glutathione S-transferase GST 17 (EC 2.5.1.18)	+	SAvSC	7.0312	7.02397	6.8624	7.42204	0.990421	0.999917	-1.00502
Gma.6213.1.S1_s_at	Glyma08g12520.2		(Q9FQE1) Glutathione S-transferase GST 17 (EC 2.5.1.18)	+	RAvRC	7.0312	7.02397	6.8624	7.42204	0.359659	0.657552	1.4739
Gma.6213.1.S1_s_at	Glyma08g12520.2		(Q9FQE1) Glutathione S-transferase GST 17 (EC 2.5.1.18)	+	RCvSC	7.0312	7.02397	6.8624	7.42204	0.779514	0.999897	-1.12413
Gma.6474.1.A1_a_at	<no gene>		Gene product transports the glycolipid precursor sphingosine between membranes in vitro. Mutant co	+	SAvSC	8.84901	8.93998	8.79556	8.95468	0.735815	0.999917	1.06509
Gma.6474.1.A1_a_at	<no gene>		Gene product transports the glycolipid precursor sphingosine between membranes in vitro. Mutant co	+	RAvRC	8.84901	8.93998	8.79556	8.95468	0.556655	0.657552	1.11661
Gma.6474.1.A1_a_at	<no gene>		Gene product transports the glycolipid precursor sphingosine between membranes in vitro. Mutant co	+	RCvSC	8.84901	8.93998	8.79556	8.95468	0.842665	0.999897	-1.03774
Gma.6474.1.A1_at	Glyma15g13470.1		Gene product transports the glycolipid precursor sphingosine between membranes in vitro. Mutant co	+	SAvSC	5.49257	5.71771	5.752	6.01185	0.382546	0.999917	1.1689
Gma.6474.1.A1_at	Glyma15g13470.1		Gene product transports the glycolipid precursor sphingosine between membranes in vitro. Mutant co	+	RAvRC	5.49257	5.71771	5.752	6.01185	0.315586	0.657552	1.19736
Gma.6474.1.A1_at	Glyma15g13470.1		Gene product transports the glycolipid precursor sphingosine between membranes in vitro. Mutant co	+	RCvSC	5.49257	5.71771	5.752	6.01185	0.316356	0.930787	1.19701
Gma.6474.1.A1_s_at	Glyma15g13470.1		Gene product transports the glycolipid precursor sphingosine between membranes in vitro. Mutant co	+	SAvSC	8.53766	8.93019	8.74297	8.96482	0.164591	0.999917	1.31269
Gma.6474.1.A1_s_at	Glyma15g13470.1		Gene product transports the glycolipid precursor sphingosine between membranes in vitro. Mutant co	+	RAvRC	8.53766	8.93019	8.74297	8.96482	0.421789	0.657552	1.16623
Gma.6474.1.A1_s_at	Glyma15g13470.1		Gene product transports the glycolipid precursor sphingosine between membranes in vitro. Mutant co	+	RCvSC	8.53766	8.93019	8.74297	8.96482	0.456543	0.98058	1.15293
Gma.6474.1.A1_x_at	Glyma15g13470.1		Gene product transports the glycolipid precursor sphingosine between membranes in vitro. Mutant co	+	SAvSC	9.23508	9.37497	9.39839	9.36485	0.555519	0.999917	1.10182
Gma.6474.1.A1_x_at	Glyma15g13470.1		Gene product transports the glycolipid precursor sphingosine between membranes in vitro. Mutant co	+	RAvRC	9.23508	9.37497	9.39839	9.36485	0.886988	0.694193	-1.02352
Gma.6474.1.A1_x_at	Glyma15g13470.1		Gene product transports the glycolipid precursor sphingosine between membranes in vitro. Mutant co	+	RCvSC	9.23508	9.37497	9.39839	9.36485	0.492251	0.987684	1.11985
Gma.6474.2.S1_at	Glyma15g13470.2		Gene product transports the glycolipid precursor sphingosine between membranes in vitro. Mutant co	+	SAvSC	9.43601	9.56704	9.53827	9.53268	0.577759	0.999917	1.09508
Gma.6474.2.S1_at	Glyma15g13470.2		Gene product transports the glycolipid precursor sphingosine between membranes in vitro. Mutant co	+	RAvRC	9.43601	9.56704	9.53827	9.53268	0.980972	0.713048	-1.00388
Gma.6474.2.S1_at	Glyma15g13470.2		Gene product transports the glycolipid precursor sphingosine between membranes in vitro. Mutant co	+	RCvSC	9.43601	9.56704	9.53827	9.53268	0.663329	0.999897	1.07345
Gma.7641.1.S1_at	Glyma18g05050.1		(Q1SZZ0) Homeodomain-related	+	SAvSC	6.64285	6.9809	7.3236	8.14259	0.282947	0.999917	1.26404
Gma.7641.1.S1_at	Glyma18g05050.1		(Q1SZZ0) Homeodomain-related	+	RAvRC	6.64285	6.9809	7.3236	8.14259	0.0165434	0.657552	1.76417
Gma.7641.1.S1_at	Glyma18g05050.1		(Q1SZZ0) Homeodomain-related	+	RCvSC	6.64285	6.9809	7.3236	8.14259	0.0404817	0.525244	1.60297
Gma.7789.1.S1_at	Glyma07g32020.3		(Q42415) Polyubiquitin protein	+	SAvSC	8.89003	9.33214	9.20778	9.62921	0.124187	0.999917	1.35859
Gma.7789.1.S1_at	Glyma07g32020.3		(Q42415) Polyubiquitin protein	+	RAvRC	8.89003	9.33214	9.20778	9.62921	0.141368	0.657552	1.33925
Gma.7789.1.S1_at	Glyma07g32020.3		(Q42415) Polyubiquitin protein	+	RCvSC	8.89003	9.33214	9.20778	9.62921	0.259995	0.911896	1.24639
Gma.7789.2.S1_at	Glyma13g24500.2		(Q39257) Ubiquitin	+	SAvSC	9.19165	9.50404	9.44233	9.71605	0.25662	0.999917	1.24176
Gma.7789.2.S1_at	Glyma13g24500.2		(Q39257) Ubiquitin	+	RAvRC	9.19165	9.50404	9.44233	9.71605	0.317793	0.657552	1.20892
Gma.7789.2.S1_at	Glyma13g24500.2		(Q39257) Ubiquitin	+	RCvSC	9.19165	9.50404	9.44233	9.71605	0.358928	0.948096	1.18977
Gma.7789.2.S1_s_at	<no gene>		(Q39257) Ubiquitin	+	SAvSC	11.0196	11.015	11.1918	11.3496	0.983805	0.999917	-1.0032
Gma.7789.2.S1_s_at	<no gene>		(Q39257) Ubiquitin	+	RAvRC	11.0196	11.015	11.1918	11.3496	0.491363	0.657552	1.11557
Gma.7789.2.S1_s_at	<no gene>		(Q39257) Ubiquitin	+	RCvSC	11.0196	11.015	11.1918	11.3496	0.453402	0.980451	1.12675
Gma.8095.1.A1_at	Glyma02g09470.1		Encodes RNA-dependent RNA polymerase. While not required for virus-induced post-transcriptional g	+	SAvSC	8.29778	9.00284	9.11863	9.17153	0.0257706	0.999917	1.63021
Gma.8095.1.A1_at	Glyma02g09470.1		Encodes RNA-dependent RNA polymerase. While not required for virus-induced post-transcriptional g	+	RAvRC	8.29778	9.00284	9.11863	9.17153	0.855155	0.688077	1.03735
Gma.8095.1.A1_at	Glyma02g09470.1		Encodes RNA-dependent RNA polymerase. While not required for virus-induced post-transcriptional g	+	RCvSC	8.29778	9.00284	9.11863	9.17153	0.0114352	0.284936	1.76644
Gma.8513.1.S1_at	<no gene>		(Q9FQD8) Glutathione S-transferase GST 20 (EC 2.5.1.18)	+	SAvSC	5.25847	5.19487	5.24659	5.51692	0.799994	0.999917	-1.04507
Gma.8513.1.S1_at	<no gene>		(Q9FQD8) Glutathione S-transferase GST 20 (EC 2.5.1.18)	+	RAvRC	5.25847	5.19487	5.24659	5.51692	0.290317	0.657552	1.20608
Gma.8513.1.S1_at	<no gene>		(Q9FQD8) Glutathione S-transferase GST 20 (EC 2.5.1.18)	+	RCvSC	5.25847	5.19487	5.24659	5.51692	0.96223	0.999897	-1.00826
Gma.8514.1.S1_at	Glyma20g23420.1		(Q9FQE0) Glutathione S-transferase GST 18 (EC 2.5.1.18) (Fragment)	+	SAvSC	8.37949	8.34976	8.53917	8.81738	0.922855	0.999917	-1.02082
Gma.8514.1.S1_at	Glyma20g23420.1		(Q9FQE0) Glutathione S-transferase GST 18 (EC 2.5.1.18) (Fragment)	+	RAvRC	8.37949	8.34976	8.53917	8.81738	0.37137	0.657552	1.21268
Gma.8514.1.S1_at	Glyma20g23420.1		(Q9FQE0) Glutathione S-transferase GST 18 (EC 2.5.1.18) (Fragment)	+	RCvSC	8.37949	8.34976	8.53917	8.81738	0.604602	0.999897	1.11704
Gma.8515.1.S1_at	Glyma05g29390.1		(Q9FQE1) Glutathione S-transferase GST 17 (EC 2.5.1.18)	+	SAvSC	5.83361	5.71091	5.52329	5.91068	0.680331	0.999917	-1.08877
Gma.8515.1.S1_at	Glyma05g29390.1		(Q9FQE1) Glutathione S-transferase GST 17 (EC 2.5.1.18)	+	RAvRC	5.83361	5.71091	5.52329	5.91068	0.204538	0.657552	1.30803
Gma.8515.1.S1_at	Glyma05g29390.1		(Q9FQE1) Glutathione S-transferase GST 17 (EC 2.5.1.18)	+	RCvSC	5.83361	5.71091	5.52329	5.91068	0.30478	0.927079	-1.23999
Gma.8516.1.S1_at	Glyma18g41350.1		(Q9FQE7) Glutathione S-transferase GST 11 (EC 2.5.1.18)	+	SAvSC	6.29786	6.45497	6.56703	6.73093	0.656591	0.999917	1.11505
Gma.8516.1.S1_at	Glyma18g41350.1		(Q9FQE7) Glutathione S-transferase GST 11 (EC 2.5.1.18)	+	RAvRC	6.29786	6.45497	6.56703	6.73093	0.642857	0.658921	1.12031
Gma.8516.1.S1_at	Glyma18g41350.1		(Q9FQE7) Glutathione S-transferase GST 11 (EC 2.5.1.18)	+	RCvSC	6.29786	6.45497	6.56703	6.73093	0.449143	0.978863	1.20511
Gma.8518.1.S1_at	Glyma07g16850.1		(Q9FQF1) Glutathione S-transferase GST 7 (EC 2.5.1.18)	+	SAvSC	7.89022	8.33999	7.4431	7.86665	0.0886726	0.999917	1.36582
Gma.8518.1.S1_at	Glyma07g16850.1		(Q9FQF1) Glutathione S-transferase GST 7 (EC 2.5.1.18)	+	RAvRC	7.89022	8.33999	7.4431	7.86665	0.107019	0.657552	1.34122
Gma.8518.1.S1_at	Glyma07g16850.1		(Q9FQF1) Glutathione S-transferase GST 7 (EC 2.5.1.18)	+	RCvSC	7.89022	8.33999	7.4431	7.86665	0.0903949	0.707663	-1.36331
Gma.8519.1.S1_at	Glyma07g16850.4		(Q9FQF2) Glutathione S-transferase GST 6 (EC 2.5.1.18)	+	SAvSC	8.45286	8.68454	7.5863	7.98768	0.388397	0.999917	1.1742
Gma.8519.1.S1_at	Glyma07g16850.4		(Q9FQF2) Glutathione S-transferase GST 6 (EC 2.5.1.18)	+	RAvRC	8.45286	8.68454	7.5863	7.98768	0.144665	0.657552	1.32077
Gma.8519.1.S1_at	Glyma07g16850.4		(Q9FQF2) Glutathione S-transferase GST 6 (EC 2.5.1.18)	+	RCvSC	8.45286	8.68454	7.5863	7.98768	0.00465179	0.177102	-1.8233
Gma.9013.1.S1_at	Glyma03g16600.1		(Q9FQE5) Glutathione S-transferase GST 13 (EC 2.5.1.18)	+	SAvSC	9.56817	9.63755	8.32511	8.39541	0.825249	0.999917	1.04926
Gma.9013.1.S1_at	Glyma03g16600.1		(Q9FQE5) Glutathione S-transferase GST 13 (EC 2.5.1.18)	+	RAvRC	9.56817	9.63755	8.32511	8.39541	0.82297	0.682447	1.04993
Gma.9013.1.S1_at	Glyma03g16600.1		(Q9FQE5) Glutathione S-transferase GST 13 (EC 2.5.1.18)	+	RCvSC	9.56817	9.63755	8.32511	8.39541	0.00110495	0.0752342	-2.367
Gma.9013.1.S1_x_at	Glyma03g16600.1		(Q9FQE5) Glutathione S-transferase GST 13 (EC 2.5.1.18)	+	SAvSC	9.53943	9.50402	8.20438	8.38128	0.91457	0.999917	-1.02485
Gma.9013.1.S1_x_at	Glyma03g16600.1		(Q9FQE5) Glutathione S-transferase GST 13 (EC 2.5.1.18)	+	RAvRC	9.53943	9.50402	8.20438	8.38128	0.593821	0.657552	1.13045
Gma.9013.1.S1_x_at	Glyma03g16600.1		(Q9FQE5) Glutathione S-transferase GST 13 (EC 2.5.1.18)	+	RCvSC	9.53943	9.50402	8.20438	8.38128	0.000927148	0.0663686	-2.52285
GmaAffx.12145.1.S1_at	Glyma20g30250.1		myb family transcription factor; similar to myb family transcription factor [Arabidopsis thaliana]	+	SAvSC	7.47608	7.42977	7.95334	7.89159	0.866198	0.999917	-1.03262
GmaAffx.12145.1.S1_at	Glyma20g30250.1		myb family transcription factor; similar to myb family transcription factor [Arabidopsis thaliana]	+	RAvRC	7.47608	7.42977	7.95334	7.89159	0.822319	0.682259	-1.04373
GmaAffx.12145.1.S1_at	Glyma20g30250.1		myb family transcription factor; similar to myb family transcription factor [Arabidopsis thaliana]	+	RCvSC	7.47608	7.42977	7.95334	7.89159	0.0977256	0.729088	1.39209
GmaAffx.12439.1.S1_at	Glyma03g19030.1		(Q4VPE5) Phantastica transcription factor b	+	SAvSC	7.9967	8.2027	8.7101	8.8243	0.586079	0.999917	1.15349
GmaAffx.12439.1.S1_at	Glyma03g19030.1		(Q4VPE5) Phantastica transcription factor b	+	RAvRC	7.9967	8.2027	8.7101	8.8243	0.761936	0.669388	1.08238
GmaAffx.12439.1.S1_at	Glyma03g19030.1		(Q4VPE5) Phantastica transcription factor b	+	RCvSC	7.9967	8.2027	8.7101	8.8243	0.0731544	0.655569	1.63966
GmaAffx.12474.1.S1_at	Glyma04g33720.1		Encodes a R2R3 type Myb transcription factor whose expression is strongly induced by abscisic acid.	+	SAvSC	6.83873	7.0069	6.77983	7.02322	0.487555	0.999917	1.12363
GmaAffx.12474.1.S1_at	Glyma04g33720.1		Encodes a R2R3 type Myb transcription factor whose expression is strongly induced by abscisic acid.	+	RAvRC	6.83873	7.0069	6.77983	7.02322	0.319315	0.657552	1.18377
GmaAffx.12474.1.S1_at	Glyma04g33720.1		Encodes a R2R3 type Myb transcription factor whose expression is strongly induced by abscisic acid.	+	RCvSC	6.83873	7.0069	6.77983	7.02322	0.806531	0.999897	-1.04167
GmaAffx.12694.1.S1_at	Glyma06g16820.1		Encodes a R2R3 MYB protein which is involved in the response to UV-B. It functions as a repressor	+	SAvSC	6.51681	6.85036	6.27892	6.49022	0.328758	0.999917	1.26011
GmaAffx.12694.1.S1_at	Glyma06g16820.1		Encodes a R2R3 MYB protein which is involved in the response to UV-B. It functions as a repressor	+	RAvRC	6.51681	6.85036	6.27892	6.49022	0.53214	0.657552	1.15773
GmaAffx.12694.1.S1_at	Glyma06g16820.1		Encodes a R2R3 MYB protein which is involved in the response to UV-B. It functions as a repressor	+	RCvSC	6.51681	6.85036	6.27892	6.49022	0.482609	0.984366	-1.17927
GmaAffx.12694.2.S1_at	<no gene>		Encodes a member of MYB3R- and R2R3- type MYB- encoding genes	+	SAvSC	4.60057	4.74802	4.63375	4.7812	0.641235	0.999917	1.10761
GmaAffx.12694.2.S1_at	<no gene>		Encodes a member of MYB3R- and R2R3- type MYB- encoding genes	+	RAvRC	4.60057	4.74802	4.63375	4.7812	0.641235	0.658908	1.10761
GmaAffx.12694.2.S1_at	<no gene>		Encodes a member of MYB3R- and R2R3- type MYB- encoding genes	+	RCvSC	4.60057	4.74802	4.63375	4.7812	0.9162	0.999897	1.02326
GmaAffx.12694.2.S1_x_at	Glyma04g38240.1		Encodes a member of MYB3R- and R2R3- type MYB- encoding genes	+	SAvSC	4.93154	4.95804	5.01206	5.12718	0.914335	0.999917	1.01854
GmaAffx.12694.2.S1_x_at	Glyma04g38240.1		Encodes a member of MYB3R- and R2R3- type MYB- encoding genes	+	RAvRC	4.93154	4.95804	5.01206	5.12718	0.641438	0.658908	1.08307
GmaAffx.12694.2.S1_x_at	Glyma04g38240.1		Encodes a member of MYB3R- and R2R3- type MYB- encoding genes	+	RCvSC	4.93154	4.95804	5.01206	5.12718	0.744177	0.999897	1.0574
GmaAffx.1301.79.S1_at	Glyma16g01980.4		(Q8L5P7) LHY protein	+	SAvSC	5.82066	5.91286	6.08494	6.09186	0.796167	0.999917	1.066
GmaAffx.1301.79.S1_at	Glyma16g01980.4		(Q8L5P7) LHY protein	+	RAvRC	5.82066	5.91286	6.08494	6.09186	0.984503	0.71386	1.00481
GmaAffx.1301.79.S1_at	Glyma16g01980.4		(Q8L5P7) LHY protein	+	RCvSC	5.82066	5.91286	6.08494	6.09186	0.462715	0.982201	1.20103
GmaAffx.13107.1.S1_at	Glyma09g37040.1		Member of the R2R3 factor gene family.	+	SAvSC	6.1744	6.15712	6.28867	6.56161	0.948173	0.999917	-1.01205
GmaAffx.13107.1.S1_at	Glyma09g37040.1		Member of the R2R3 factor gene family.	+	RAvRC	6.1744	6.15712	6.28867	6.56161	0.313145	0.657552	1.20826
GmaAffx.13107.1.S1_at	Glyma09g37040.1		Member of the R2R3 factor gene family.	+	RCvSC	6.1744	6.15712	6.28867	6.56161	0.668339	0.999897	1.08243
GmaAffx.15190.1.A1_at	Glyma04g07420.1		ABC transporter family involved in resistant to lead. Localizes to plasma membrane. Upregulated by	+	SAvSC	5.17956	5.39123	5.34173	5.248	0.501312	0.999917	1.15803
GmaAffx.15190.1.A1_at	Glyma04g07420.1		ABC transporter family involved in resistant to lead. Localizes to plasma membrane. Upregulated by	+	RAvRC	5.17956	5.39123	5.34173	5.248	0.764461	0.669739	-1.06713
GmaAffx.15190.1.A1_at	Glyma04g07420.1		ABC transporter family involved in resistant to lead. Localizes to plasma membrane. Upregulated by	+	RCvSC	5.17956	5.39123	5.34173	5.248	0.605276	0.999897	1.11897
GmaAffx.15471.1.S1_at	Glyma12g07110.2		Encodes a putative transcription factor (MYB59).	+	SAvSC	8.69352	8.86039	9.16825	9.42846	0.622035	0.999917	1.12262
GmaAffx.15471.1.S1_at	Glyma12g07110.2		Encodes a putative transcription factor (MYB59).	+	RAvRC	8.69352	8.86039	9.16825	9.42846	0.444765	0.657552	1.19765
GmaAffx.15471.1.S1_at	Glyma12g07110.2		Encodes a putative transcription factor (MYB59).	+	RCvSC	8.69352	8.86039	9.16825	9.42846	0.172701	0.848678	1.38966
GmaAffx.15471.2.S1_at	Glyma11g15180.5		Encodes a putative transcription factor (MYB59).	+	SAvSC	6.79854	6.86028	6.91346	7.41236	0.853642	0.999917	1.04373
GmaAffx.15471.2.S1_at	Glyma11g15180.5		Encodes a putative transcription factor (MYB59).	+	RAvRC	6.79854	6.86028	6.91346	7.41236	0.150221	0.657552	1.41314
GmaAffx.15471.2.S1_at	Glyma11g15180.5		Encodes a putative transcription factor (MYB59).	+	RCvSC	6.79854	6.86028	6.91346	7.41236	0.731709	0.999897	1.08291
GmaAffx.15471.3.S1_s_at	Glyma12g07110.2		Encodes a putative transcription factor (MYB59).	+	SAvSC	7.73759	7.91263	8.38989	8.78413	0.633032	0.999917	1.129
GmaAffx.15471.3.S1_s_at	Glyma12g07110.2		Encodes a putative transcription factor (MYB59).	+	RAvRC	7.73759	7.91263	8.38989	8.78413	0.289659	0.657552	1.31425
GmaAffx.15471.3.S1_s_at	Glyma12g07110.2		Encodes a putative transcription factor (MYB59).	+	RCvSC	7.73759	7.91263	8.38989	8.78413	0.0894105	0.705969	1.57167
GmaAffx.15471.3.S1_x_at	Glyma12g07110.2		Encodes a putative transcription factor (MYB59).	+	SAvSC	7.23372	7.47941	7.11185	7.43328	0.473885	0.999917	1.18566
GmaAffx.15471.3.S1_x_at	Glyma12g07110.2		Encodes a putative transcription factor (MYB59).	+	RAvRC	7.23372	7.47941	7.11185	7.43328	0.351741	0.657552	1.24957
GmaAffx.15471.3.S1_x_at	Glyma12g07110.2		Encodes a putative transcription factor (MYB59).	+	RCvSC	7.23372	7.47941	7.11185	7.43328	0.72065	0.999897	-1.08814
GmaAffx.15955.1.S1_at	Glyma11g02060.1		Nuclear-localized R3-type MYB transcription factor. Positive regulator of hair-cell differentiation	+	SAvSC	5.65912	6.27967	6.5941	6.55403	0.0246291	0.999917	1.53747
GmaAffx.15955.1.S1_at	Glyma11g02060.1		Nuclear-localized R3-type MYB transcription factor. Positive regulator of hair-cell differentiation	+	RAvRC	5.65912	6.27967	6.5941	6.55403	0.874008	0.691623	-1.02816
GmaAffx.15955.1.S1_at	Glyma11g02060.1		Nuclear-localized R3-type MYB transcription factor. Positive regulator of hair-cell differentiation	+	RCvSC	5.65912	6.27967	6.5941	6.55403	0.00188456	0.103894	1.91186
GmaAffx.17057.1.S1_at	Glyma17g30980.1		(Q1SFG2) Glycoside hydrolase, family 10; AAA ATPase	+	SAvSC	5.28606	5.47459	5.38497	5.55167	0.507285	0.999917	1.1396
GmaAffx.17057.1.S1_at	Glyma17g30980.1		(Q1SFG2) Glycoside hydrolase, family 10; AAA ATPase	+	RAvRC	5.28606	5.47459	5.38497	5.55167	0.557037	0.657552	1.12249
GmaAffx.17057.1.S1_at	Glyma17g30980.1		(Q1SFG2) Glycoside hydrolase, family 10; AAA ATPase	+	RCvSC	5.28606	5.47459	5.38497	5.55167	0.726514	0.999897	1.07096
GmaAffx.1865.1.S1_at	Glyma09g24400.1		(Q2LMD6) MYBR5	+	SAvSC	6.32564	6.18807	6.45362	6.82355	0.566261	0.999917	-1.10005
GmaAffx.1865.1.S1_at	Glyma09g24400.1		(Q2LMD6) MYBR5	+	RAvRC	6.32564	6.18807	6.45362	6.82355	0.13565	0.657552	1.29229
GmaAffx.1865.1.S1_at	Glyma09g24400.1		(Q2LMD6) MYBR5	+	RCvSC	6.32564	6.18807	6.45362	6.82355	0.593321	0.998895	1.09277
GmaAffx.1865.2.S1_at	Glyma16g29740.1		(Q2LMD6) MYBR5	+	SAvSC	7.45857	7.54159	7.66642	7.81215	0.721129	0.999917	1.05923
GmaAffx.1865.2.S1_at	Glyma16g29740.1		(Q2LMD6) MYBR5	+	RAvRC	7.45857	7.54159	7.66642	7.81215	0.532799	0.657552	1.10629
GmaAffx.1865.2.S1_at	Glyma16g29740.1		(Q2LMD6) MYBR5	+	RCvSC	7.45857	7.54159	7.66642	7.81215	0.376898	0.956767	1.15496
GmaAffx.1889.1.S1_at	Glyma04g42280.1		(Q2HV99) Protein kinase; Type I EGF	+	SAvSC	7.05776	7.6306	6.67457	7.14011	0.0453326	0.999917	1.48745
GmaAffx.1889.1.S1_at	Glyma04g42280.1		(Q2HV99) Protein kinase; Type I EGF	+	RAvRC	7.05776	7.6306	6.67457	7.14011	0.0963111	0.657552	1.38083
GmaAffx.1889.1.S1_at	Glyma04g42280.1		(Q2HV99) Protein kinase; Type I EGF	+	RCvSC	7.05776	7.6306	6.67457	7.14011	0.164792	0.839638	-1.30422
GmaAffx.20956.1.S1_at	Glyma10g05560.3		myb family transcription factor; similar to LCL1 (LHY/CCA1-LIKE 1), DNA binding / transcription fac	+	SAvSC	5.92785	5.63028	5.59597	5.79484	0.289308	0.999917	-1.22908
GmaAffx.20956.1.S1_at	Glyma10g05560.3		myb family transcription factor; similar to LCL1 (LHY/CCA1-LIKE 1), DNA binding / transcription fac	+	RAvRC	5.92785	5.63028	5.59597	5.79484	0.474172	0.657552	1.1478
GmaAffx.20956.1.S1_at	Glyma10g05560.3		myb family transcription factor; similar to LCL1 (LHY/CCA1-LIKE 1), DNA binding / transcription fac	+	RCvSC	5.92785	5.63028	5.59597	5.79484	0.239414	0.899897	-1.25866
GmaAffx.21790.1.S1_at	Glyma04g10540.1		Encodes glutathione transferase belonging to the tau class of GSTs.	+	SAvSC	6.97935	7.09093	7.32503	7.54837	0.619716	0.999917	1.08041
GmaAffx.21790.1.S1_at	Glyma04g10540.1		Encodes glutathione transferase belonging to the tau class of GSTs.	+	RAvRC	6.97935	7.09093	7.32503	7.54837	0.326546	0.657552	1.16744
GmaAffx.21790.1.S1_at	Glyma04g10540.1		Encodes glutathione transferase belonging to the tau class of GSTs.	+	RCvSC	6.97935	7.09093	7.32503	7.54837	0.13735	0.802128	1.27074
GmaAffx.24410.1.A1_at	Glyma03g41100.1		Member of the R2R3 factor gene family.	+	SAvSC	5.62822	5.55779	5.53808	5.64906	0.783042	0.999917	-1.05003
GmaAffx.24410.1.A1_at	Glyma03g41100.1		Member of the R2R3 factor gene family.	+	RAvRC	5.62822	5.55779	5.53808	5.64906	0.66497	0.659911	1.07996
GmaAffx.24410.1.A1_at	Glyma03g41100.1		Member of the R2R3 factor gene family.	+	RCvSC	5.62822	5.55779	5.53808	5.64906	0.724758	0.999897	-1.06447
GmaAffx.26767.2.S1_at	Glyma13g01200.1		Putative homolog of the Blind gene in tomato. Together with RAX1 and RAX3 belong to the class R2R3	+	SAvSC	5.38462	5.48511	5.38203	5.66787	0.746476	0.999917	1.07213
GmaAffx.26767.2.S1_at	Glyma13g01200.1		Putative homolog of the Blind gene in tomato. Together with RAX1 and RAX3 belong to the class R2R3	+	RAvRC	5.38462	5.48511	5.38203	5.66787	0.36375	0.657552	1.21912
GmaAffx.26767.2.S1_at	Glyma13g01200.1		Putative homolog of the Blind gene in tomato. Together with RAX1 and RAX3 belong to the class R2R3	+	RCvSC	5.38462	5.48511	5.38203	5.66787	0.993333	0.999897	-1.0018
GmaAffx.31548.1.S1_at	Glyma06g18830.1		Member of the R2R3 factor gene family.	+	SAvSC	5.58072	5.58151	5.27857	5.59461	0.998021	0.999917	1.00055
GmaAffx.31548.1.S1_at	Glyma06g18830.1		Member of the R2R3 factor gene family.	+	RAvRC	5.58072	5.58151	5.27857	5.59461	0.328471	0.657552	1.24491
GmaAffx.31548.1.S1_at	Glyma06g18830.1		Member of the R2R3 factor gene family.	+	RCvSC	5.58072	5.58151	5.27857	5.59461	0.349506	0.944089	-1.23298
GmaAffx.33882.1.S1_at	Glyma15g14320.3		ATTRB1/TRB1 (TELOMERE REPEAT BINDING FACTOR 1); DNA binding / transcription factor; similar to ATTR	+	SAvSC	9.4489	9.67348	9.70582	9.85904	0.289374	0.999917	1.16844
GmaAffx.33882.1.S1_at	Glyma15g14320.3		ATTRB1/TRB1 (TELOMERE REPEAT BINDING FACTOR 1); DNA binding / transcription factor; similar to ATTR	+	RAvRC	9.4489	9.67348	9.70582	9.85904	0.465223	0.657552	1.11205
GmaAffx.33882.1.S1_at	Glyma15g14320.3		ATTRB1/TRB1 (TELOMERE REPEAT BINDING FACTOR 1); DNA binding / transcription factor; similar to ATTR	+	RCvSC	9.4489	9.67348	9.70582	9.85904	0.228154	0.892423	1.19493
GmaAffx.34457.1.S1_at	Glyma08g44260.1		Encodes a poly(A)-specific ribonuclease, AtPARN. Expression of AtPARN is upregulated by ABA or stre	+	SAvSC	6.79082	6.79705	6.84347	6.86883	0.978642	0.999917	1.00433
GmaAffx.34457.1.S1_at	Glyma08g44260.1		Encodes a poly(A)-specific ribonuclease, AtPARN. Expression of AtPARN is upregulated by ABA or stre	+	RAvRC	6.79082	6.79705	6.84347	6.86883	0.913238	0.698734	1.01773
GmaAffx.34457.1.S1_at	Glyma08g44260.1		Encodes a poly(A)-specific ribonuclease, AtPARN. Expression of AtPARN is upregulated by ABA or stre	+	RCvSC	6.79082	6.79705	6.84347	6.86883	0.82116	0.999897	1.03717
GmaAffx.35264.1.S1_at	Glyma19g29750.1		putative transcription factor of the R2R3-MYB gene family. Transcript increases under conditions th	+	SAvSC	7.56115	7.88515	8.32372	8.61424	0.321386	0.999917	1.25179
GmaAffx.35264.1.S1_at	Glyma19g29750.1		putative transcription factor of the R2R3-MYB gene family. Transcript increases under conditions th	+	RAvRC	7.56115	7.88515	8.32372	8.61424	0.372354	0.657552	1.22308
GmaAffx.35264.1.S1_at	Glyma19g29750.1		putative transcription factor of the R2R3-MYB gene family. Transcript increases under conditions th	+	RCvSC	7.56115	7.88515	8.32372	8.61424	0.0290671	0.45282	1.69651
GmaAffx.36484.1.S1_s_at	Glyma15g06780.1		(Q9XFB4) PR1a precursor	+	SAvSC	11.2112	11.6281	10.8686	10.9693	0.209595	0.999917	1.33501
GmaAffx.36484.1.S1_s_at	Glyma15g06780.1		(Q9XFB4) PR1a precursor	+	RAvRC	11.2112	11.6281	10.8686	10.9693	0.755798	0.668804	1.0723
GmaAffx.36484.1.S1_s_at	Glyma15g06780.1		(Q9XFB4) PR1a precursor	+	RCvSC	11.2112	11.6281	10.8686	10.9693	0.298223	0.924665	-1.26809
GmaAffx.36677.1.S1_at	Glyma04g33210.1		Member of the R2R3 factor gene family.	+	SAvSC	6.52597	6.50048	6.14597	6.17079	0.920015	0.999917	-1.01782
GmaAffx.36677.1.S1_at	Glyma04g33210.1		Member of the R2R3 factor gene family.	+	RAvRC	6.52597	6.50048	6.14597	6.17079	0.922097	0.700602	1.01735
GmaAffx.36677.1.S1_at	Glyma04g33210.1		Member of the R2R3 factor gene family.	+	RCvSC	6.52597	6.50048	6.14597	6.17079	0.148709	0.819347	-1.30134
GmaAffx.3765.2.A1_at	<no gene>		(Q8L5P7) LHY protein	+	SAvSC	4.91403	4.89968	4.94784	5.16984	0.957097	0.999917	-1.01
GmaAffx.3765.2.A1_at	<no gene>		(Q8L5P7) LHY protein	+	RAvRC	4.91403	4.89968	4.94784	5.16984	0.41091	0.657552	1.16635
GmaAffx.3765.2.A1_at	<no gene>		(Q8L5P7) LHY protein	+	RCvSC	4.91403	4.89968	4.94784	5.16984	0.899204	0.999897	1.02371
GmaAffx.3765.2.S1_at	Glyma03g42260.1		(Q8L5P7) LHY protein	+	SAvSC	6.02868	6.06805	5.81438	6.02217	0.880598	0.999917	1.02766
GmaAffx.3765.2.S1_at	Glyma03g42260.1		(Q8L5P7) LHY protein	+	RAvRC	6.02868	6.06805	5.81438	6.02217	0.4326	0.657552	1.15492
GmaAffx.3765.2.S1_at	Glyma03g42260.1		(Q8L5P7) LHY protein	+	RCvSC	6.02868	6.06805	5.81438	6.02217	0.418621	0.971321	-1.16015
GmaAffx.38030.1.S1_at	Glyma01g40220.1		ATTRB1/TRB1 (TELOMERE REPEAT BINDING FACTOR 1); DNA binding / transcription factor; similar to ATTR	+	SAvSC	6.70471	6.8633	6.91982	7.08273	0.496512	0.999917	1.11619
GmaAffx.38030.1.S1_at	Glyma01g40220.1		ATTRB1/TRB1 (TELOMERE REPEAT BINDING FACTOR 1); DNA binding / transcription factor; similar to ATTR	+	RAvRC	6.70471	6.8633	6.91982	7.08273	0.485037	0.657552	1.11954
GmaAffx.38030.1.S1_at	Glyma01g40220.1		ATTRB1/TRB1 (TELOMERE REPEAT BINDING FACTOR 1); DNA binding / transcription factor; similar to ATTR	+	RCvSC	6.70471	6.8633	6.91982	7.08273	0.359483	0.948203	1.16079
GmaAffx.39483.1.A1_at	Glyma07g33960.1		(P81393) MYB-related protein 308	+	SAvSC	5.36268	5.43838	5.41866	5.41521	0.763272	0.999917	1.05387
GmaAffx.39483.1.A1_at	Glyma07g33960.1		(P81393) MYB-related protein 308	+	RAvRC	5.36268	5.43838	5.41866	5.41521	0.98902	0.714857	-1.0024
GmaAffx.39483.1.A1_at	Glyma07g33960.1		(P81393) MYB-related protein 308	+	RCvSC	5.36268	5.43838	5.41866	5.41521	0.823626	0.999897	1.03957
GmaAffx.40165.1.S1_at	Glyma06g45520.1		Member of the R2R3 factor gene family.	+	SAvSC	6.66872	6.71386	5.91557	6.17639	0.92096	0.999917	1.03178
GmaAffx.40165.1.S1_at	Glyma06g45520.1		Member of the R2R3 factor gene family.	+	RAvRC	6.66872	6.71386	5.91557	6.17639	0.568494	0.657552	1.19816
GmaAffx.40165.1.S1_at	Glyma06g45520.1		Member of the R2R3 factor gene family.	+	RCvSC	6.66872	6.71386	5.91557	6.17639	0.112951	0.760811	-1.68547
GmaAffx.40735.1.S1_at	Glyma01g40220.1		(Q2LMD5) MYBR6	+	SAvSC	7.64105	7.7105	7.71962	7.81279	0.765558	0.999917	1.04932
GmaAffx.40735.1.S1_at	Glyma01g40220.1		(Q2LMD5) MYBR6	+	RAvRC	7.64105	7.7105	7.71962	7.81279	0.689517	0.661342	1.06671
GmaAffx.40735.1.S1_at	Glyma01g40220.1		(Q2LMD5) MYBR6	+	RCvSC	7.64105	7.7105	7.71962	7.81279	0.735966	0.999897	1.05597
GmaAffx.40841.1.S1_at	Glyma13g43870.5		ABC transporter family involved in resistant to lead. Localizes to plasma membrane. Upregulated by	+	SAvSC	12.0216	12.133	11.5139	11.3044	0.644287	0.999917	1.0803
GmaAffx.40841.1.S1_at	Glyma13g43870.5		ABC transporter family involved in resistant to lead. Localizes to plasma membrane. Upregulated by	+	RAvRC	12.0216	12.133	11.5139	11.3044	0.389632	0.657552	-1.15631
GmaAffx.40841.1.S1_at	Glyma13g43870.5		ABC transporter family involved in resistant to lead. Localizes to plasma membrane. Upregulated by	+	RCvSC	12.0216	12.133	11.5139	11.3044	0.0486304	0.571248	-1.42173
GmaAffx.40917.1.S1_at	Glyma08g40460.1		DNA-binding family protein; similar to myb family transcription factor [Arabidopsis thaliana] (TAIR	+	SAvSC	8.28896	8.70061	8.43501	8.86387	0.236525	0.999917	1.3302
GmaAffx.40917.1.S1_at	Glyma08g40460.1		DNA-binding family protein; similar to myb family transcription factor [Arabidopsis thaliana] (TAIR	+	RAvRC	8.28896	8.70061	8.43501	8.86387	0.218414	0.657552	1.34617
GmaAffx.40917.1.S1_at	Glyma08g40460.1		DNA-binding family protein; similar to myb family transcription factor [Arabidopsis thaliana] (TAIR	+	RCvSC	8.28896	8.70061	8.43501	8.86387	0.667986	0.999897	1.10653
GmaAffx.42847.1.S1_s_at	Glyma15g06790.1		(Q9XFB4) PR1a precursor	+	SAvSC	10.6996	11.5487	10.9381	11.0849	0.00466895	0.999917	1.80142
GmaAffx.42847.1.S1_s_at	Glyma15g06790.1		(Q9XFB4) PR1a precursor	+	RAvRC	10.6996	11.5487	10.9381	11.0849	0.574391	0.657552	1.10711
GmaAffx.42847.1.S1_s_at	Glyma15g06790.1		(Q9XFB4) PR1a precursor	+	RCvSC	10.6996	11.5487	10.9381	11.0849	0.365717	0.952053	1.17977
GmaAffx.42847.2.S1_at	Glyma15g06800.1		(Q9XFB4) PR1a precursor	+	SAvSC	12.4018	13.0951	12.6552	13.1009	0.0176008	0.999917	1.61702
GmaAffx.42847.2.S1_at	Glyma15g06800.1		(Q9XFB4) PR1a precursor	+	RAvRC	12.4018	13.0951	12.6552	13.1009	0.107022	0.657552	1.362
GmaAffx.42847.2.S1_at	Glyma15g06800.1		(Q9XFB4) PR1a precursor	+	RCvSC	12.4018	13.0951	12.6552	13.1009	0.345177	0.94263	1.19199
GmaAffx.4537.1.S1_at	<no gene>		Encodes GRX480, a member of the glutaredoxin family that regulates protein redox state.	+	SAvSC	6.51961	7.65424	6.11985	7.10176	0.0307438	0.999917	2.19563
GmaAffx.4537.1.S1_at	<no gene>		Encodes GRX480, a member of the glutaredoxin family that regulates protein redox state.	+	RAvRC	6.51961	7.65424	6.11985	7.10176	0.0568031	0.657552	1.97508
GmaAffx.4537.1.S1_at	<no gene>		Encodes GRX480, a member of the glutaredoxin family that regulates protein redox state.	+	RCvSC	6.51961	7.65424	6.11985	7.10176	0.413946	0.970816	-1.31929
GmaAffx.4896.1.A1_at	<no gene>		ABC transporter family involved in resistant to lead. Localizes to plasma membrane. Upregulated by	+	SAvSC	7.87448	8.04487	7.32697	7.3857	0.556321	0.999917	1.12537
GmaAffx.4896.1.A1_at	<no gene>		ABC transporter family involved in resistant to lead. Localizes to plasma membrane. Upregulated by	+	RAvRC	7.87448	8.04487	7.32697	7.3857	0.838479	0.685107	1.04155
GmaAffx.4896.1.A1_at	<no gene>		ABC transporter family involved in resistant to lead. Localizes to plasma membrane. Upregulated by	+	RCvSC	7.87448	8.04487	7.32697	7.3857	0.072304	0.652002	-1.46156
GmaAffx.50447.1.S1_at	Glyma05g28330.1		(Q1SB09) P-type trefoil; UDP-glucuronosyl/UDP-glucosyltransferase	+	SAvSC	8.19183	8.66406	8.27672	8.51053	0.153519	0.999917	1.38725
GmaAffx.50447.1.S1_at	Glyma05g28330.1		(Q1SB09) P-type trefoil; UDP-glucuronosyl/UDP-glucosyltransferase	+	RAvRC	8.19183	8.66406	8.27672	8.51053	0.468141	0.657552	1.17594
GmaAffx.50447.1.S1_at	Glyma05g28330.1		(Q1SB09) P-type trefoil; UDP-glucuronosyl/UDP-glucosyltransferase	+	RCvSC	8.19183	8.66406	8.27672	8.51053	0.790647	0.999897	1.0606
GmaAffx.50673.2.S1_s_at	Glyma05g32850.1		induced by wounding, belongs to a large family of putative transcriptional activators with NAC doma	+	SAvSC	10.06	9.74253	7.95735	8.12085	0.446599	0.999917	-1.2461
GmaAffx.50673.2.S1_s_at	Glyma05g32850.1		induced by wounding, belongs to a large family of putative transcriptional activators with NAC doma	+	RAvRC	10.06	9.74253	7.95735	8.12085	0.692908	0.661426	1.12
GmaAffx.50673.2.S1_s_at	Glyma05g32850.1		induced by wounding, belongs to a large family of putative transcriptional activators with NAC doma	+	RCvSC	10.06	9.74253	7.95735	8.12085	0.000113439	0.0157145	-4.29484
GmaAffx.5080.1.A1_at	Glyma19g35270.1		ABC transporter family involved in resistant to lead. Localizes to plasma membrane. Upregulated by	+	SAvSC	5.61907	5.6403	6.02103	5.93173	0.934536	0.999917	1.01483
GmaAffx.5080.1.A1_at	Glyma19g35270.1		ABC transporter family involved in resistant to lead. Localizes to plasma membrane. Upregulated by	+	RAvRC	5.61907	5.6403	6.02103	5.93173	0.730281	0.664861	-1.06386
GmaAffx.5080.1.A1_at	Glyma19g35270.1		ABC transporter family involved in resistant to lead. Localizes to plasma membrane. Upregulated by	+	RCvSC	5.61907	5.6403	6.02103	5.93173	0.134759	0.797182	1.3213
GmaAffx.5080.1.S1_at	Glyma19g35270.1		ABC transporter family involved in resistant to lead. Localizes to plasma membrane. Upregulated by	+	SAvSC	5.27096	5.31307	5.16489	5.37592	0.867056	0.999917	1.02962
GmaAffx.5080.1.S1_at	Glyma19g35270.1		ABC transporter family involved in resistant to lead. Localizes to plasma membrane. Upregulated by	+	RAvRC	5.27096	5.31307	5.16489	5.37592	0.406887	0.657552	1.15751
GmaAffx.5080.1.S1_at	Glyma19g35270.1		ABC transporter family involved in resistant to lead. Localizes to plasma membrane. Upregulated by	+	RCvSC	5.27096	5.31307	5.16489	5.37592	0.674067	0.999897	-1.07629
GmaAffx.51621.1.S1_at	Glyma17g35620.1		Member of the R2R3 factor MYB gene family involved in mediating plant responses to a variety of abi	+	SAvSC	8.88747	9.09497	8.27745	8.18148	0.417677	0.999917	1.15468
GmaAffx.51621.1.S1_at	Glyma17g35620.1		Member of the R2R3 factor MYB gene family involved in mediating plant responses to a variety of abi	+	RAvRC	8.88747	9.09497	8.27745	8.18148	0.705294	0.662368	-1.06878
GmaAffx.51621.1.S1_at	Glyma17g35620.1		Member of the R2R3 factor MYB gene family involved in mediating plant responses to a variety of abi	+	RCvSC	8.88747	9.09497	8.27745	8.18148	0.0270567	0.439692	-1.52629
GmaAffx.52752.1.S1_at	<no gene>		Encodes a R2R3 MYB protein which is involved in the response to UV-B. It functions as a repressor	+	SAvSC	8.47109	8.8631	9.03317	9.34992	0.181273	0.999917	1.31222
GmaAffx.52752.1.S1_at	<no gene>		Encodes a R2R3 MYB protein which is involved in the response to UV-B. It functions as a repressor	+	RAvRC	8.47109	8.8631	9.03317	9.34992	0.275056	0.657552	1.24552
GmaAffx.52752.1.S1_at	<no gene>		Encodes a R2R3 MYB protein which is involved in the response to UV-B. It functions as a repressor	+	RCvSC	8.47109	8.8631	9.03317	9.34992	0.0627662	0.623707	1.47639
GmaAffx.52752.1.S1_s_at	Glyma11g11450.1		Encodes a R2R3 MYB protein which is involved in the response to UV-B. It functions as a repressor	+	SAvSC	9.25386	9.43527	9.66203	9.89595	0.458684	0.999917	1.13399
GmaAffx.52752.1.S1_s_at	Glyma11g11450.1		Encodes a R2R3 MYB protein which is involved in the response to UV-B. It functions as a repressor	+	RAvRC	9.25386	9.43527	9.66203	9.89595	0.342275	0.657552	1.17603
GmaAffx.52752.1.S1_s_at	Glyma11g11450.1		Encodes a R2R3 MYB protein which is involved in the response to UV-B. It functions as a repressor	+	RCvSC	9.25386	9.43527	9.66203	9.89595	0.107654	0.749678	1.327
GmaAffx.52752.2.S1_at	Glyma11g11450.1		Encodes a R2R3 MYB protein which is involved in the response to UV-B. It functions as a repressor	+	SAvSC	10.2409	10.3824	10.6412	10.7348	0.592619	0.999917	1.10305
GmaAffx.52752.2.S1_at	Glyma11g11450.1		Encodes a R2R3 MYB protein which is involved in the response to UV-B. It functions as a repressor	+	RAvRC	10.2409	10.3824	10.6412	10.7348	0.722638	0.663954	1.06703
GmaAffx.52752.2.S1_at	Glyma11g11450.1		Encodes a R2R3 MYB protein which is involved in the response to UV-B. It functions as a repressor	+	RCvSC	10.2409	10.3824	10.6412	10.7348	0.142835	0.810979	1.31976
GmaAffx.53869.1.S1_at	Glyma06g20800.1		Encodes a putative transcription factor (MYB94).	+	SAvSC	6.59807	6.81394	6.90229	7.31624	0.390406	0.999917	1.16141
GmaAffx.53869.1.S1_at	Glyma06g20800.1		Encodes a putative transcription factor (MYB94).	+	RAvRC	6.59807	6.81394	6.90229	7.31624	0.110567	0.657552	1.33233
GmaAffx.53869.1.S1_at	Glyma06g20800.1		Encodes a putative transcription factor (MYB94).	+	RCvSC	6.59807	6.81394	6.90229	7.31624	0.231737	0.895484	1.23475
GmaAffx.59620.1.S1_at	Glyma07g16270.1		(Q6UY58) Lectin-like receptor kinase 7;3	+	SAvSC	7.23775	7.86248	7.75396	7.73769	0.0425337	0.999917	1.54193
GmaAffx.59620.1.S1_at	Glyma07g16270.1		(Q6UY58) Lectin-like receptor kinase 7;3	+	RAvRC	7.23775	7.86248	7.75396	7.73769	0.954714	0.707248	-1.01134
GmaAffx.59620.1.S1_at	Glyma07g16270.1		(Q6UY58) Lectin-like receptor kinase 7;3	+	RCvSC	7.23775	7.86248	7.75396	7.73769	0.0869447	0.700043	1.4302
GmaAffx.59815.1.S1_at	Glyma17g13020.1		(Q9M9A3) F27J15.20 (At1g49010) (MYB transcription factor) (Hypothetical protein)	+	SAvSC	7.73537	8.29054	8.62084	8.76478	0.169275	0.999917	1.46935
GmaAffx.59815.1.S1_at	Glyma17g13020.1		(Q9M9A3) F27J15.20 (At1g49010) (MYB transcription factor) (Hypothetical protein)	+	RAvRC	7.73537	8.29054	8.62084	8.76478	0.713318	0.663556	1.10492
GmaAffx.59815.1.S1_at	Glyma17g13020.1		(Q9M9A3) F27J15.20 (At1g49010) (MYB transcription factor) (Hypothetical protein)	+	RCvSC	7.73537	8.29054	8.62084	8.76478	0.0360176	0.498686	1.84738
GmaAffx.60367.1.S1_at	Glyma04g04490.1		(Q1XAN1) Sucrose responsive element binding protein	+	SAvSC	6.98031	6.8997	7.31414	7.42469	0.801309	0.999917	-1.05746
GmaAffx.60367.1.S1_at	Glyma04g04490.1		(Q1XAN1) Sucrose responsive element binding protein	+	RAvRC	6.98031	6.8997	7.31414	7.42469	0.730233	0.664861	1.07964
GmaAffx.60367.1.S1_at	Glyma04g04490.1		(Q1XAN1) Sucrose responsive element binding protein	+	RCvSC	6.98031	6.8997	7.31414	7.42469	0.305534	0.927437	1.26036
GmaAffx.62509.1.S1_s_at	Glyma20g29710.1		Member of the R2R3 factor gene family.	+	SAvSC	5.60037	5.58964	5.54124	5.63467	0.968786	0.999917	-1.00747
GmaAffx.62509.1.S1_s_at	Glyma20g29710.1		Member of the R2R3 factor gene family.	+	RAvRC	5.60037	5.58964	5.54124	5.63467	0.733822	0.665089	1.06691
GmaAffx.62509.1.S1_s_at	Glyma20g29710.1		Member of the R2R3 factor gene family.	+	RCvSC	5.60037	5.58964	5.54124	5.63467	0.829417	0.999897	-1.04184
GmaAffx.63449.1.S1_at	Glyma02g03020.2		DNA-binding family protein; similar to myb family transcription factor [Arabidopsis thaliana] (TAIR	+	SAvSC	6.86732	7.13214	6.55528	7.19987	0.368861	0.999917	1.20148
GmaAffx.63449.1.S1_at	Glyma02g03020.2		DNA-binding family protein; similar to myb family transcription factor [Arabidopsis thaliana] (TAIR	+	RAvRC	6.86732	7.13214	6.55528	7.19987	0.0395262	0.657552	1.56329
GmaAffx.63449.1.S1_at	Glyma02g03020.2		DNA-binding family protein; similar to myb family transcription factor [Arabidopsis thaliana] (TAIR	+	RCvSC	6.86732	7.13214	6.55528	7.19987	0.29219	0.92298	-1.24147
GmaAffx.63449.2.S1_at	Glyma01g04530.1		DNA-binding family protein; similar to myb family transcription factor [Arabidopsis thaliana] (TAIR	+	SAvSC	6.57634	6.39123	6.60429	6.94135	0.457361	0.999917	-1.13691
GmaAffx.63449.2.S1_at	Glyma01g04530.1		DNA-binding family protein; similar to myb family transcription factor [Arabidopsis thaliana] (TAIR	+	RAvRC	6.57634	6.39123	6.60429	6.94135	0.185123	0.657552	1.26318
GmaAffx.63449.2.S1_at	Glyma01g04530.1		DNA-binding family protein; similar to myb family transcription factor [Arabidopsis thaliana] (TAIR	+	RCvSC	6.57634	6.39123	6.60429	6.94135	0.909829	0.999897	1.01956
GmaAffx.63656.1.S1_at	Glyma17g31730.1		Encodes a a member of an alpha/beta barrel fold family of FMN-containing oxidoreductases.	+	SAvSC	8.9416	9.11809	7.26104	7.31097	0.542267	0.999917	1.13013
GmaAffx.63656.1.S1_at	Glyma17g31730.1		Encodes a a member of an alpha/beta barrel fold family of FMN-containing oxidoreductases.	+	RAvRC	8.9416	9.11809	7.26104	7.31097	0.862313	0.68943	1.03522
GmaAffx.63656.1.S1_at	Glyma17g31730.1		Encodes a a member of an alpha/beta barrel fold family of FMN-containing oxidoreductases.	+	RCvSC	8.9416	9.11809	7.26104	7.31097	2.75212e-05	0.00585454	-3.20554
GmaAffx.6637.1.S1_at	Glyma16g01980.4		Encodes a transcriptional repressor that performs overlapping functions with LHY in a regulatory fe	+	SAvSC	5.91022	6.25602	6.08342	6.38388	0.25621	0.999917	1.27086
GmaAffx.6637.1.S1_at	Glyma16g01980.4		Encodes a transcriptional repressor that performs overlapping functions with LHY in a regulatory fe	+	RAvRC	5.91022	6.25602	6.08342	6.38388	0.321293	0.657552	1.23154
GmaAffx.6637.1.S1_at	Glyma16g01980.4		Encodes a transcriptional repressor that performs overlapping functions with LHY in a regulatory fe	+	RCvSC	5.91022	6.25602	6.08342	6.38388	0.563149	0.995431	1.12756
GmaAffx.70592.1.A1_at	Glyma19g02890.1		Member of the R2R3 factor gene family.	+	SAvSC	5.86328	5.86851	5.78253	5.94456	0.985197	0.999917	1.00363
GmaAffx.70592.1.A1_at	Glyma19g02890.1		Member of the R2R3 factor gene family.	+	RAvRC	5.86328	5.86851	5.78253	5.94456	0.567401	0.657552	1.11886
GmaAffx.70592.1.A1_at	Glyma19g02890.1		Member of the R2R3 factor gene family.	+	RCvSC	5.86328	5.86851	5.78253	5.94456	0.774721	0.999897	-1.05756
GmaAffx.70592.1.S1_at	<no gene>		Member of the R2R3 factor gene family.	+	SAvSC	4.48844	4.84072	4.82156	4.87371	0.321952	0.999917	1.27658
GmaAffx.70592.1.S1_at	<no gene>		Member of the R2R3 factor gene family.	+	RAvRC	4.48844	4.84072	4.82156	4.87371	0.881488	0.69308	1.03681
GmaAffx.70592.1.S1_at	<no gene>		Member of the R2R3 factor gene family.	+	RCvSC	4.48844	4.84072	4.82156	4.87371	0.348129	0.943979	1.25974
GmaAffx.73002.1.S1_at	Glyma02g09470.1		Encodes RNA-dependent RNA polymerase. While not required for virus-induced post-transcriptional g	+	SAvSC	7.17419	8.1285	8.22143	8.41541	0.00363982	0.999917	1.93766
GmaAffx.73002.1.S1_at	Glyma02g09470.1		Encodes RNA-dependent RNA polymerase. While not required for virus-induced post-transcriptional g	+	RAvRC	7.17419	8.1285	8.22143	8.41541	0.494818	0.657552	1.14392
GmaAffx.73002.1.S1_at	Glyma02g09470.1		Encodes RNA-dependent RNA polymerase. While not required for virus-induced post-transcriptional g	+	RCvSC	7.17419	8.1285	8.22143	8.41541	0.0018325	0.102525	2.06657
GmaAffx.74289.1.S1_at	Glyma17g36370.1		Member of the R2R3 factor MYB gene family involved in mediating plant responses to a variety of abi	+	SAvSC	6.3264	6.54369	5.72622	6.14648	0.437075	0.999917	1.16255
GmaAffx.74289.1.S1_at	Glyma17g36370.1		Member of the R2R3 factor MYB gene family involved in mediating plant responses to a variety of abi	+	RAvRC	6.3264	6.54369	5.72622	6.14648	0.143381	0.657552	1.33817
GmaAffx.74289.1.S1_at	Glyma17g36370.1		Member of the R2R3 factor MYB gene family involved in mediating plant responses to a variety of abi	+	RCvSC	6.3264	6.54369	5.72622	6.14648	0.0434785	0.542468	-1.51591
GmaAffx.74733.1.S1_at	<no gene>		putative transcription factor MYB109 (MYB109) mRNA,	+	SAvSC	6.48993	6.89063	6.27981	6.40404	0.13466	0.999917	1.32015
GmaAffx.74733.1.S1_at	<no gene>		putative transcription factor MYB109 (MYB109) mRNA,	+	RAvRC	6.48993	6.89063	6.27981	6.40404	0.630989	0.65874	1.08993
GmaAffx.74733.1.S1_at	<no gene>		putative transcription factor MYB109 (MYB109) mRNA,	+	RCvSC	6.48993	6.89063	6.27981	6.40404	0.41994	0.971436	-1.15679
GmaAffx.75228.1.S1_at	Glyma06g05260.1		Putative homolog of the Blind gene in tomato. Together with RAX1 and RAX3 belong to the class R2R3	+	SAvSC	5.76561	5.70396	5.84406	5.95036	0.811906	0.999917	-1.04366
GmaAffx.75228.1.S1_at	Glyma06g05260.1		Putative homolog of the Blind gene in tomato. Together with RAX1 and RAX3 belong to the class R2R3	+	RAvRC	5.76561	5.70396	5.84406	5.95036	0.682112	0.661094	1.07647
GmaAffx.75228.1.S1_at	Glyma06g05260.1		Putative homolog of the Blind gene in tomato. Together with RAX1 and RAX3 belong to the class R2R3	+	RCvSC	5.76561	5.70396	5.84406	5.95036	0.762157	0.999897	1.05588
GmaAffx.76538.1.S1_at	Glyma20g30250.1		(Q2LMD6) MYBR5	+	SAvSC	6.94626	7.14616	7.71762	7.64983	0.485142	0.999917	1.14862
GmaAffx.76538.1.S1_at	Glyma20g30250.1		(Q2LMD6) MYBR5	+	RAvRC	6.94626	7.14616	7.71762	7.64983	0.81149	0.680128	-1.04811
GmaAffx.76538.1.S1_at	Glyma20g30250.1		(Q2LMD6) MYBR5	+	RCvSC	6.94626	7.14616	7.71762	7.64983	0.014557	0.324519	1.70688
GmaAffx.76538.2.S1_at	<no gene>		myb family transcription factor; similar to myb family transcription factor [Arabidopsis thaliana]	+	SAvSC	5.05358	5.01843	5.18604	5.37374	0.883407	0.999917	-1.02466
GmaAffx.76538.2.S1_at	<no gene>		myb family transcription factor; similar to myb family transcription factor [Arabidopsis thaliana]	+	RAvRC	5.05358	5.01843	5.18604	5.37374	0.43818	0.657552	1.13894
GmaAffx.76538.2.S1_at	<no gene>		myb family transcription factor; similar to myb family transcription factor [Arabidopsis thaliana]	+	RCvSC	5.05358	5.01843	5.18604	5.37374	0.582351	0.998873	1.09616
GmaAffx.76538.2.S1_x_at	Glyma20g30250.1		myb family transcription factor; similar to myb family transcription factor [Arabidopsis thaliana]	+	SAvSC	5.64248	5.69535	5.69352	5.83511	0.824604	0.999917	1.03732
GmaAffx.76538.2.S1_x_at	Glyma20g30250.1		myb family transcription factor; similar to myb family transcription factor [Arabidopsis thaliana]	+	RAvRC	5.64248	5.69535	5.69352	5.83511	0.554862	0.657552	1.10311
GmaAffx.76538.2.S1_x_at	Glyma20g30250.1		myb family transcription factor; similar to myb family transcription factor [Arabidopsis thaliana]	+	RCvSC	5.64248	5.69535	5.69352	5.83511	0.830567	0.999897	1.03601
GmaAffx.78009.1.S1_at	Glyma17g10820.1		Encodes a putative transcription factor (MYB94).	+	SAvSC	6.26241	6.40595	6.57834	6.77428	0.660471	0.999917	1.10461
GmaAffx.78009.1.S1_at	Glyma17g10820.1		Encodes a putative transcription factor (MYB94).	+	RAvRC	6.26241	6.40595	6.57834	6.77428	0.549892	0.657552	1.14547
GmaAffx.78009.1.S1_at	Glyma17g10820.1		Encodes a putative transcription factor (MYB94).	+	RCvSC	6.26241	6.40595	6.57834	6.77428	0.339635	0.940455	1.24481
GmaAffx.81347.1.S1_at	Glyma18g08430.1		Encodes a poly(A)-specific ribonuclease, AtPARN. Expression of AtPARN is upregulated by ABA or stre	+	SAvSC	6.77793	6.84473	6.94132	7.05132	0.772558	0.999917	1.0474
GmaAffx.81347.1.S1_at	Glyma18g08430.1		Encodes a poly(A)-specific ribonuclease, AtPARN. Expression of AtPARN is upregulated by ABA or stre	+	RAvRC	6.77793	6.84473	6.94132	7.05132	0.634968	0.658891	1.07923
GmaAffx.81347.1.S1_at	Glyma18g08430.1		Encodes a poly(A)-specific ribonuclease, AtPARN. Expression of AtPARN is upregulated by ABA or stre	+	RCvSC	6.77793	6.84473	6.94132	7.05132	0.48272	0.984447	1.11992
GmaAffx.83579.1.S1_at	<no gene>		Member of the R2R3 factor gene family.	+	SAvSC	5.35295	5.47641	5.43209	5.88663	0.671561	0.999917	1.08935
GmaAffx.83579.1.S1_at	<no gene>		Member of the R2R3 factor gene family.	+	RAvRC	5.35295	5.47641	5.43209	5.88663	0.132242	0.657552	1.37035
GmaAffx.83579.1.S1_at	<no gene>		Member of the R2R3 factor gene family.	+	RCvSC	5.35295	5.47641	5.43209	5.88663	0.785393	0.999897	1.05639
GmaAffx.83663.1.S1_at	Glyma19g02600.1		transcription factor myb homologue	+	SAvSC	8.04665	8.18397	8.67755	8.87139	0.670526	0.999917	1.09986
GmaAffx.83663.1.S1_at	Glyma19g02600.1		transcription factor myb homologue	+	RAvRC	8.04665	8.18397	8.67755	8.87139	0.549396	0.657552	1.1438
GmaAffx.83663.1.S1_at	Glyma19g02600.1		transcription factor myb homologue	+	RCvSC	8.04665	8.18397	8.67755	8.87139	0.0647593	0.63236	1.54853
GmaAffx.83684.1.S1_at	<no gene>		Encodes a MYB-domain protein involved in specification of the leaf proximodistal axis. Mutation res	+	SAvSC	7.39367	7.32498	8.01591	8.16289	0.846056	0.999917	-1.04876
GmaAffx.83684.1.S1_at	<no gene>		Encodes a MYB-domain protein involved in specification of the leaf proximodistal axis. Mutation res	+	RAvRC	7.39367	7.32498	8.01591	8.16289	0.678533	0.660857	1.10724
GmaAffx.83684.1.S1_at	<no gene>		Encodes a MYB-domain protein involved in specification of the leaf proximodistal axis. Mutation res	+	RCvSC	7.39367	7.32498	8.01591	8.16289	0.0937908	0.719416	1.53926
GmaAffx.83684.2.S1_at	Glyma18g26600.1		(Q9FUH0) Myb-related transcription factor (Fragment)	+	SAvSC	7.14686	7.21424	7.83003	7.91252	0.858254	0.999917	1.04781
GmaAffx.83684.2.S1_at	Glyma18g26600.1		(Q9FUH0) Myb-related transcription factor (Fragment)	+	RAvRC	7.14686	7.21424	7.83003	7.91252	0.826974	0.683102	1.05884
GmaAffx.83684.2.S1_at	Glyma18g26600.1		(Q9FUH0) Myb-related transcription factor (Fragment)	+	RCvSC	7.14686	7.21424	7.83003	7.91252	0.0853422	0.693722	1.60567
GmaAffx.83910.1.S1_at	Glyma15g35410.1		Encodes a a member of an alpha/beta barrel fold family of FMN-containing oxidoreductases.	+	SAvSC	5.11161	5.28755	5.26274	5.49604	0.527025	0.999917	1.1297
GmaAffx.83910.1.S1_at	Glyma15g35410.1		Encodes a a member of an alpha/beta barrel fold family of FMN-containing oxidoreductases.	+	RAvRC	5.11161	5.28755	5.26274	5.49604	0.40398	0.657552	1.17552
GmaAffx.83910.1.S1_at	Glyma15g35410.1		Encodes a a member of an alpha/beta barrel fold family of FMN-containing oxidoreductases.	+	RCvSC	5.11161	5.28755	5.26274	5.49604	0.586216	0.998895	1.11044
GmaAffx.84304.1.S1_at	Glyma17g17370.1		(Q1SKQ9) Linker histone, N-terminal; Homeodomain-related	+	SAvSC	7.01358	7.27963	7.4692	7.55222	0.274407	0.999917	1.20251
GmaAffx.84304.1.S1_at	Glyma17g17370.1		(Q1SKQ9) Linker histone, N-terminal; Homeodomain-related	+	RAvRC	7.01358	7.27963	7.4692	7.55222	0.728251	0.66464	1.05923
GmaAffx.84304.1.S1_at	Glyma17g17370.1		(Q1SKQ9) Linker histone, N-terminal; Homeodomain-related	+	RCvSC	7.01358	7.27963	7.4692	7.55222	0.0710791	0.64983	1.37137
GmaAffx.84566.1.S1_at	Glyma18g49360.1		Encodes a putative transcription factor (MYB94).	+	SAvSC	7.01812	6.90161	7.0133	7.24408	0.602518	0.999917	-1.08412
GmaAffx.84566.1.S1_at	Glyma18g49360.1		Encodes a putative transcription factor (MYB94).	+	RAvRC	7.01812	6.90161	7.0133	7.24408	0.30873	0.657552	1.17347
GmaAffx.84566.1.S1_at	Glyma18g49360.1		Encodes a putative transcription factor (MYB94).	+	RCvSC	7.01812	6.90161	7.0133	7.24408	0.982729	0.999897	-1.00335
GmaAffx.84566.1.S1_s_at	<no gene>		Encodes a putative transcription factor (MYB94).	+	SAvSC	6.41391	6.37857	6.44595	6.54907	0.892346	0.999917	-1.0248
GmaAffx.84566.1.S1_s_at	<no gene>		Encodes a putative transcription factor (MYB94).	+	RAvRC	6.41391	6.37857	6.44595	6.54907	0.693632	0.661593	1.07409
GmaAffx.84566.1.S1_s_at	<no gene>		Encodes a putative transcription factor (MYB94).	+	RCvSC	6.41391	6.37857	6.44595	6.54907	0.902364	0.999897	1.02245
GmaAffx.84566.1.S1_x_at	Glyma18g49360.1		Encodes a putative transcription factor (MYB94).	+	SAvSC	6.88901	7.00097	7.01164	7.11083	0.646786	0.999917	1.0807
GmaAffx.84566.1.S1_x_at	Glyma18g49360.1		Encodes a putative transcription factor (MYB94).	+	RAvRC	6.88901	7.00097	7.01164	7.11083	0.684533	0.661238	1.07117
GmaAffx.84566.1.S1_x_at	Glyma18g49360.1		Encodes a putative transcription factor (MYB94).	+	RCvSC	6.88901	7.00097	7.01164	7.11083	0.61599	0.999897	1.08872
GmaAffx.84566.2.S1_at	Glyma18g49360.1		Encodes a putative transcription factor (MYB94).	+	SAvSC	5.39743	5.39123	5.40363	5.56782	0.982589	0.999917	-1.00431
GmaAffx.84566.2.S1_at	Glyma18g49360.1		Encodes a putative transcription factor (MYB94).	+	RAvRC	5.39743	5.39123	5.40363	5.56782	0.565849	0.657552	1.12054
GmaAffx.84566.2.S1_at	Glyma18g49360.1		Encodes a putative transcription factor (MYB94).	+	RCvSC	5.39743	5.39123	5.40363	5.56782	0.982597	0.999897	1.00431
GmaAffx.84566.3.S1_at	<no gene>		Encodes a R2R3 type Myb transcription factor whose expression is strongly induced by abscisic acid.	+	SAvSC	6.70668	6.69543	6.73274	6.90561	0.96687	0.999917	-1.00783
GmaAffx.84566.3.S1_at	<no gene>		Encodes a R2R3 type Myb transcription factor whose expression is strongly induced by abscisic acid.	+	RAvRC	6.70668	6.69543	6.73274	6.90561	0.526116	0.657552	1.1273
GmaAffx.84566.3.S1_at	<no gene>		Encodes a R2R3 type Myb transcription factor whose expression is strongly induced by abscisic acid.	+	RCvSC	6.70668	6.69543	6.73274	6.90561	0.923334	0.999897	1.01823
GmaAffx.84566.3.S1_s_at	<no gene>		Encodes a R2R3 type Myb transcription factor whose expression is strongly induced by abscisic acid.	+	SAvSC	5.02324	5.25459	5.11413	5.35576	0.36881	0.999917	1.17393
GmaAffx.84566.3.S1_s_at	<no gene>		Encodes a R2R3 type Myb transcription factor whose expression is strongly induced by abscisic acid.	+	RAvRC	5.02324	5.25459	5.11413	5.35576	0.34851	0.657552	1.18233
GmaAffx.84566.3.S1_s_at	<no gene>		Encodes a R2R3 type Myb transcription factor whose expression is strongly induced by abscisic acid.	+	RCvSC	5.02324	5.25459	5.11413	5.35576	0.720911	0.999897	1.06503
GmaAffx.84566.3.S1_x_at	Glyma09g37340.1		Encodes a R2R3 type Myb transcription factor whose expression is strongly induced by abscisic acid.	+	SAvSC	6.34357	6.44882	6.48573	6.57095	0.653142	0.999917	1.07568
GmaAffx.84566.3.S1_x_at	Glyma09g37340.1		Encodes a R2R3 type Myb transcription factor whose expression is strongly induced by abscisic acid.	+	RAvRC	6.34357	6.44882	6.48573	6.57095	0.715624	0.663676	1.06085
GmaAffx.84566.3.S1_x_at	Glyma09g37340.1		Encodes a R2R3 type Myb transcription factor whose expression is strongly induced by abscisic acid.	+	RCvSC	6.34357	6.44882	6.48573	6.57095	0.544983	0.99384	1.10355
GmaAffx.85162.1.S1_at	<no gene>		(Q2LMD6) MYBR5	+	SAvSC	8.04192	8.04052	8.44568	8.52105	0.995197	0.999917	-1.00097
GmaAffx.85162.1.S1_at	<no gene>		(Q2LMD6) MYBR5	+	RAvRC	8.04192	8.04052	8.44568	8.52105	0.746823	0.667098	1.05363
GmaAffx.85162.1.S1_at	<no gene>		(Q2LMD6) MYBR5	+	RCvSC	8.04192	8.04052	8.44568	8.52105	0.0985523	0.730614	1.32295
GmaAffx.8550.1.S1_at	Glyma07g15850.1		(Q4VPE6) Phantastica transcription factor a	+	SAvSC	7.29284	7.5355	7.95971	8.19216	0.463977	0.999917	1.18317
GmaAffx.8550.1.S1_at	Glyma07g15850.1		(Q4VPE6) Phantastica transcription factor a	+	RAvRC	7.29284	7.5355	7.95971	8.19216	0.482645	0.657552	1.17483
GmaAffx.8550.1.S1_at	Glyma07g15850.1		(Q4VPE6) Phantastica transcription factor a	+	RCvSC	7.29284	7.5355	7.95971	8.19216	0.0566613	0.601818	1.58762
GmaAffx.87576.1.S1_at	Glyma16g27440.1		Induced by Salicylic acid, virus, fungus and bacteria.Involved in the tryptophan synthesis pathway.	+	SAvSC	7.18708	7.35762	6.92403	7.21789	0.533919	0.999917	1.12548
GmaAffx.87576.1.S1_at	Glyma16g27440.1		Induced by Salicylic acid, virus, fungus and bacteria.Involved in the tryptophan synthesis pathway.	+	RAvRC	7.18708	7.35762	6.92403	7.21789	0.289917	0.657552	1.22592
GmaAffx.87576.1.S1_at	Glyma16g27440.1		Induced by Salicylic acid, virus, fungus and bacteria.Involved in the tryptophan synthesis pathway.	+	RCvSC	7.18708	7.35762	6.92403	7.21789	0.341663	0.941141	-1.20001
GmaAffx.87757.2.S1_at	<no gene>		Encodes a putative transcription factor (MYB48) that functions to regulate flavonol biosynthesis pr	+	SAvSC	5.67006	5.44838	6.09902	6.48971	0.354367	0.999917	-1.16609
GmaAffx.87757.2.S1_at	<no gene>		Encodes a putative transcription factor (MYB48) that functions to regulate flavonol biosynthesis pr	+	RAvRC	5.67006	5.44838	6.09902	6.48971	0.112833	0.657552	1.31102
GmaAffx.87757.2.S1_at	<no gene>		Encodes a putative transcription factor (MYB48) that functions to regulate flavonol biosynthesis pr	+	RCvSC	5.67006	5.44838	6.09902	6.48971	0.0842462	0.691277	1.34626
GmaAffx.87757.3.S1_at	Glyma13g40830.3		Encodes a putative transcription factor (MYB48) that functions to regulate flavonol biosynthesis pr	+	SAvSC	6.7478	6.59635	8.16351	7.94467	0.60463	0.999917	-1.11068
GmaAffx.87757.3.S1_at	Glyma13g40830.3		Encodes a putative transcription factor (MYB48) that functions to regulate flavonol biosynthesis pr	+	RAvRC	6.7478	6.59635	8.16351	7.94467	0.45658	0.657552	-1.1638
GmaAffx.87757.3.S1_at	Glyma13g40830.3		Encodes a putative transcription factor (MYB48) that functions to regulate flavonol biosynthesis pr	+	RCvSC	6.7478	6.59635	8.16351	7.94467	0.000177935	0.0216071	2.66793
GmaAffx.87757.3.S1_x_at	Glyma13g40830.1		Encodes a putative transcription factor (MYB48) that functions to regulate flavonol biosynthesis pr	+	SAvSC	6.67555	6.42321	7.38809	7.28012	0.393555	0.999917	-1.19113
GmaAffx.87757.3.S1_x_at	Glyma13g40830.1		Encodes a putative transcription factor (MYB48) that functions to regulate flavonol biosynthesis pr	+	RAvRC	6.67555	6.42321	7.38809	7.28012	0.712249	0.663556	-1.07772
GmaAffx.87757.3.S1_x_at	Glyma13g40830.1		Encodes a putative transcription factor (MYB48) that functions to regulate flavonol biosynthesis pr	+	RCvSC	6.67555	6.42321	7.38809	7.28012	0.0254901	0.430291	1.63869
GmaAffx.88762.1.A1_s_at	Glyma07g16910.1		(P32110) Probable glutathione S-transferase (EC 2.5.1.18) (Heat shock protein 26A) (G2-4)	+	SAvSC	7.34674	7.37091	6.78311	7.18625	0.926172	0.999917	1.0169
GmaAffx.88762.1.A1_s_at	Glyma07g16910.1		(P32110) Probable glutathione S-transferase (EC 2.5.1.18) (Heat shock protein 26A) (G2-4)	+	RAvRC	7.34674	7.37091	6.78311	7.18625	0.13695	0.657552	1.32238
GmaAffx.88762.1.A1_s_at	Glyma07g16910.1		(P32110) Probable glutathione S-transferase (EC 2.5.1.18) (Heat shock protein 26A) (G2-4)	+	RCvSC	7.34674	7.37091	6.78311	7.18625	0.0441699	0.546279	-1.47799
GmaAffx.88762.1.S1_at	<no gene>		(P32110) Probable glutathione S-transferase (EC 2.5.1.18) (Heat shock protein 26A) (G2-4)	+	SAvSC	7.9494	7.99895	6.42067	6.53787	0.879002	0.999917	1.03494
GmaAffx.88762.1.S1_at	<no gene>		(P32110) Probable glutathione S-transferase (EC 2.5.1.18) (Heat shock protein 26A) (G2-4)	+	RAvRC	7.9494	7.99895	6.42067	6.53787	0.719319	0.66386	1.08462
GmaAffx.88762.1.S1_at	<no gene>		(P32110) Probable glutathione S-transferase (EC 2.5.1.18) (Heat shock protein 26A) (G2-4)	+	RCvSC	7.9494	7.99895	6.42067	6.53787	0.000246367	0.0262789	-2.8853
GmaAffx.88762.1.S1_x_at	<no gene>		(P32110) Probable glutathione S-transferase (EC 2.5.1.18) (Heat shock protein 26A) (G2-4)	+	SAvSC	7.91753	8.07439	6.6102	6.59219	0.622948	0.999917	1.11486
GmaAffx.88762.1.S1_x_at	<no gene>		(P32110) Probable glutathione S-transferase (EC 2.5.1.18) (Heat shock protein 26A) (G2-4)	+	RAvRC	7.91753	8.07439	6.6102	6.59219	0.954798	0.707248	-1.01256
GmaAffx.88762.1.S1_x_at	<no gene>		(P32110) Probable glutathione S-transferase (EC 2.5.1.18) (Heat shock protein 26A) (G2-4)	+	RCvSC	7.91753	8.07439	6.6102	6.59219	0.000802384	0.059826	-2.47484
GmaAffx.88845.1.A1_at	Glyma15g06790.1		(Q9XFB4) PR1a precursor	+	SAvSC	6.80912	7.29638	6.83187	7.34108	0.110214	0.999917	1.40178
GmaAffx.88845.1.A1_at	Glyma15g06790.1		(Q9XFB4) PR1a precursor	+	RAvRC	6.80912	7.29638	6.83187	7.34108	0.0963403	0.657552	1.42327
GmaAffx.88845.1.A1_at	Glyma15g06790.1		(Q9XFB4) PR1a precursor	+	RCvSC	6.80912	7.29638	6.83187	7.34108	0.937858	0.999897	1.0159
GmaAffx.88845.1.S1_at	Glyma15g06790.1		(Q9XFB4) PR1a precursor	+	SAvSC	8.66871	9.78829	9.12997	9.61703	0.000623033	0.837824	2.17283
GmaAffx.88845.1.S1_at	Glyma15g06790.1		(Q9XFB4) PR1a precursor	+	RAvRC	8.66871	9.78829	9.12997	9.61703	0.0804504	0.657552	1.40159
GmaAffx.88845.1.S1_at	Glyma15g06790.1		(Q9XFB4) PR1a precursor	+	RCvSC	8.66871	9.78829	9.12997	9.61703	0.0961302	0.725029	1.37674
GmaAffx.88997.1.S1_s_at	Glyma07g16860.1		(Q9FQE7) Glutathione S-transferase GST 11 (EC 2.5.1.18)	+	SAvSC	10.2536	10.5464	6.83191	6.84256	0.374596	0.999917	1.22497
GmaAffx.88997.1.S1_s_at	Glyma07g16860.1		(Q9FQE7) Glutathione S-transferase GST 11 (EC 2.5.1.18)	+	RAvRC	10.2536	10.5464	6.83191	6.84256	0.973876	0.711489	1.00741
GmaAffx.88997.1.S1_s_at	Glyma07g16860.1		(Q9FQE7) Glutathione S-transferase GST 11 (EC 2.5.1.18)	+	RCvSC	10.2536	10.5464	6.83191	6.84256	2.10209e-08	2.74845e-05	-10.7161
GmaAffx.89269.1.A1_s_at	Glyma16g02570.1		Encodes a R2R3 MYB protein which is involved in the response to UV-B. It functions as a repressor	+	SAvSC	8.26607	8.34038	8.08253	7.63327	0.824893	0.999917	1.05286
GmaAffx.89269.1.A1_s_at	Glyma16g02570.1		Encodes a R2R3 MYB protein which is involved in the response to UV-B. It functions as a repressor	+	RAvRC	8.26607	8.34038	8.08253	7.63327	0.193564	0.657552	-1.36535
GmaAffx.89269.1.A1_s_at	Glyma16g02570.1		Encodes a R2R3 MYB protein which is involved in the response to UV-B. It functions as a repressor	+	RCvSC	8.26607	8.34038	8.08253	7.63327	0.586333	0.998895	-1.13567
GmaAffx.90102.1.S1_s_at	<no gene>		One of five polyubiquitin genes in A. thaliana.	+	SAvSC	10.9944	11.2679	11.0861	11.3301	0.245501	0.999917	1.20877
GmaAffx.90102.1.S1_s_at	<no gene>		One of five polyubiquitin genes in A. thaliana.	+	RAvRC	10.9944	11.2679	11.0861	11.3301	0.29793	0.657552	1.18431
GmaAffx.90102.1.S1_s_at	<no gene>		One of five polyubiquitin genes in A. thaliana.	+	RCvSC	10.9944	11.2679	11.0861	11.3301	0.69105	0.999897	1.06562
GmaAffx.90206.1.S1_s_at	Glyma13g30770.1		Encodes GRX480, a member of the glutaredoxin family that regulates protein redox state.	+	SAvSC	7.50946	7.70656	6.61697	6.84133	0.549668	0.999917	1.14639
GmaAffx.90206.1.S1_s_at	Glyma13g30770.1		Encodes GRX480, a member of the glutaredoxin family that regulates protein redox state.	+	RAvRC	7.50946	7.70656	6.61697	6.84133	0.496649	0.657552	1.16826
GmaAffx.90206.1.S1_s_at	Glyma13g30770.1		Encodes GRX480, a member of the glutaredoxin family that regulates protein redox state.	+	RCvSC	7.50946	7.70656	6.61697	6.84133	0.0142801	0.321022	-1.85637
GmaAffx.90300.1.S1_at	Glyma03g32520.2		(Q1M2R7) PDR-like ABC-transporter	+	SAvSC	5.64573	5.73053	5.67224	5.84012	0.789655	0.999917	1.06054
GmaAffx.90300.1.S1_at	Glyma03g32520.2		(Q1M2R7) PDR-like ABC-transporter	+	RAvRC	5.64573	5.73053	5.67224	5.84012	0.598726	0.657552	1.12341
GmaAffx.90300.1.S1_at	Glyma03g32520.2		(Q1M2R7) PDR-like ABC-transporter	+	RCvSC	5.64573	5.73053	5.67224	5.84012	0.933467	0.999897	1.01855
GmaAffx.90300.1.S1_s_at	Glyma03g32520.2		(Q1M2R7) PDR-like ABC-transporter	+	SAvSC	6.18143	5.96551	5.85902	5.99034	0.390906	0.999917	-1.16145
GmaAffx.90300.1.S1_s_at	Glyma03g32520.2		(Q1M2R7) PDR-like ABC-transporter	+	RAvRC	6.18143	5.96551	5.85902	5.99034	0.598904	0.657552	1.0953
GmaAffx.90300.1.S1_s_at	Glyma03g32520.2		(Q1M2R7) PDR-like ABC-transporter	+	RCvSC	6.18143	5.96551	5.85902	5.99034	0.206897	0.876299	-1.25042
GmaAffx.90530.1.S1_at	Glyma01g44600.1		Encodes a a member of an alpha/beta barrel fold family of FMN-containing oxidoreductases.	+	SAvSC	5.85448	5.83079	5.68301	5.74419	0.922251	0.999917	-1.01655
GmaAffx.90530.1.S1_at	Glyma01g44600.1		Encodes a a member of an alpha/beta barrel fold family of FMN-containing oxidoreductases.	+	RAvRC	5.85448	5.83079	5.68301	5.74419	0.801167	0.67755	1.04332
GmaAffx.90530.1.S1_at	Glyma01g44600.1		Encodes a a member of an alpha/beta barrel fold family of FMN-containing oxidoreductases.	+	RCvSC	5.85448	5.83079	5.68301	5.74419	0.483524	0.985001	-1.12621
GmaAffx.90530.1.S1_s_at	Glyma01g44600.1		Encodes a a member of an alpha/beta barrel fold family of FMN-containing oxidoreductases.	+	SAvSC	11.2906	11.1751	10.2817	10.2085	0.722008	0.999917	-1.08338
GmaAffx.90530.1.S1_s_at	Glyma01g44600.1		Encodes a a member of an alpha/beta barrel fold family of FMN-containing oxidoreductases.	+	RAvRC	11.2906	11.1751	10.2817	10.2085	0.821465	0.681992	-1.05204
GmaAffx.90530.1.S1_s_at	Glyma01g44600.1		Encodes a a member of an alpha/beta barrel fold family of FMN-containing oxidoreductases.	+	RCvSC	11.2906	11.1751	10.2817	10.2085	0.00641288	0.212931	-2.01237
GmaAffx.90567.1.S1_at	Glyma13g19130.1		(Q8H9E5) Glutathione S-transferase	+	SAvSC	6.50087	6.74023	6.39128	6.71504	0.325701	0.999917	1.18047
GmaAffx.90567.1.S1_at	Glyma13g19130.1		(Q8H9E5) Glutathione S-transferase	+	RAvRC	6.50087	6.74023	6.39128	6.71504	0.18954	0.657552	1.25158
GmaAffx.90567.1.S1_at	Glyma13g19130.1		(Q8H9E5) Glutathione S-transferase	+	RCvSC	6.50087	6.74023	6.39128	6.71504	0.648468	0.999897	-1.07892
GmaAffx.90663.1.S1_at	Glyma13g36950.1		Encodes GRX480, a member of the glutaredoxin family that regulates protein redox state.	+	SAvSC	6.58413	7.20821	6.29209	6.43343	0.103749	0.999917	1.54123
GmaAffx.90663.1.S1_at	Glyma13g36950.1		Encodes GRX480, a member of the glutaredoxin family that regulates protein redox state.	+	RAvRC	6.58413	7.20821	6.29209	6.43343	0.700311	0.662002	1.10293
GmaAffx.90663.1.S1_at	Glyma13g36950.1		Encodes GRX480, a member of the glutaredoxin family that regulates protein redox state.	+	RCvSC	6.58413	7.20821	6.29209	6.43343	0.430238	0.974362	-1.22437
GmaAffx.90862.1.A1_at	Glyma15g01470.2		(Q76CU2) Pleiotropic drug resistance protein 1 (NtPDR1)	+	SAvSC	7.91983	8.14551	7.78288	7.97184	0.438722	0.999917	1.16933
GmaAffx.90862.1.A1_at	Glyma15g01470.2		(Q76CU2) Pleiotropic drug resistance protein 1 (NtPDR1)	+	RAvRC	7.91983	8.14551	7.78288	7.97184	0.515459	0.657552	1.13995
GmaAffx.90862.1.A1_at	Glyma15g01470.2		(Q76CU2) Pleiotropic drug resistance protein 1 (NtPDR1)	+	RCvSC	7.91983	8.14551	7.78288	7.97184	0.636239	0.999897	-1.09958
GmaAffx.91805.1.S1_at	<no gene>		Component of plant resistance. Contains lipase signature motif and GDSL domain. Directly interfer	+	SAvSC	7.27911	8.72972	8.64313	8.92127	0.00235546	0.999917	2.73324
GmaAffx.91805.1.S1_at	<no gene>		Component of plant resistance. Contains lipase signature motif and GDSL domain. Directly interfer	+	RAvRC	7.27911	8.72972	8.64313	8.92127	0.494192	0.657552	1.21262
GmaAffx.91805.1.S1_at	<no gene>		Component of plant resistance. Contains lipase signature motif and GDSL domain. Directly interfer	+	RCvSC	7.27911	8.72972	8.64313	8.92127	0.00368281	0.15511	2.57402
GmaAffx.91805.1.S1_s_at	Glyma15g41840.1		Component of plant resistance. Contains lipase signature motif and GDSL domain. Directly interfer	+	SAvSC	7.26783	8.28785	8.00795	8.37146	0.00477362	0.999917	2.02794
GmaAffx.91805.1.S1_s_at	Glyma15g41840.1		Component of plant resistance. Contains lipase signature motif and GDSL domain. Directly interfer	+	RAvRC	7.26783	8.28785	8.00795	8.37146	0.256555	0.657552	1.28655
GmaAffx.91805.1.S1_s_at	Glyma15g41840.1		Component of plant resistance. Contains lipase signature motif and GDSL domain. Directly interfer	+	RCvSC	7.26783	8.28785	8.00795	8.37146	0.0297569	0.457507	1.67031
GmaAffx.93186.1.S1_s_at	Glyma08g12530.1		(Q9FQE4) Glutathione S-transferase GST 14 (EC 2.5.1.18) (Fragment)	+	SAvSC	8.87259	8.72583	5.77247	6.09221	0.735581	0.999917	-1.10708
GmaAffx.93186.1.S1_s_at	Glyma08g12530.1		(Q9FQE4) Glutathione S-transferase GST 14 (EC 2.5.1.18) (Fragment)	+	RAvRC	8.87259	8.72583	5.77247	6.09221	0.465118	0.657552	1.2481
GmaAffx.93186.1.S1_s_at	Glyma08g12530.1		(Q9FQE4) Glutathione S-transferase GST 14 (EC 2.5.1.18) (Fragment)	+	RCvSC	8.87259	8.72583	5.77247	6.09221	2.79463e-06	0.00118273	-8.57487

## Sheet: Day7-biosynthesis
Probe Set Name	Soybean Gene	Gene Abbrev	Gene Name	Corr	Comparison	SC	SA	RC	RA	P-Value	Q-Value	Fold Change
Gma.13935.1.A1_s_at	Glyma01g25690.1	ICS1	isochorismate synthase	+	SAvSC	6.47156	6.03161	5.78585	6.54381	0.189792	1	-1.35656
Gma.13935.1.A1_s_at	Glyma01g25690.1	ICS1	isochorismate synthase	+	RAvRC	6.47156	6.03161	5.78585	6.54381	0.0288658	0.0215864	1.6911
Gma.13935.1.A1_s_at	Glyma01g25690.1	ICS1	isochorismate synthase	+	RCvSC	6.47156	6.03161	5.78585	6.54381	0.0461156	0.263615	-1.60849
Gma.2266.1.S1_s_at	Glyma10g06600.1	PAL1	phenylalanine lyase 1	+	SAvSC	11.8457	11.9661	11.0887	11.8518	0.741256	1	1.08708
Gma.2266.1.S1_s_at	Glyma10g06600.1	PAL1	phenylalanine lyase 1	+	RAvRC	11.8457	11.9661	11.0887	11.8518	0.0448983	0.0215864	1.69713
Gma.2266.1.S1_s_at	Glyma10g06600.1	PAL1	phenylalanine lyase 1	+	RCvSC	11.8457	11.9661	11.0887	11.8518	0.0465068	0.264282	-1.68993
Gma.2887.1.S1_s_at	Glyma11g00360.1	PAL1	phenylalanine lyase 1	+	SAvSC	10.6309	10.673	9.75204	10.6302	0.920097	1	1.02961
Gma.2887.1.S1_s_at	Glyma11g00360.1	PAL1	phenylalanine lyase 1	+	RAvRC	10.6309	10.673	9.75204	10.6302	0.0450414	0.0215864	1.83806
Gma.2887.1.S1_s_at	Glyma11g00360.1	PAL1	phenylalanine lyase 1	+	RCvSC	10.6309	10.673	9.75204	10.6302	0.0448848	0.261	-1.83895
Gma.2887.2.S1_x_at	Glyma03g33880.1	PAL1	phenylalanine lyase 1	+	SAvSC	6.20627	7.79956	6.20979	7.35295	0.00275889	0.337274	3.01736
Gma.2887.2.S1_x_at	Glyma03g33880.1	PAL1	phenylalanine lyase 1	+	RAvRC	6.20627	7.79956	6.20979	7.35295	0.0248574	0.0215864	2.20866
Gma.2887.2.S1_x_at	Glyma03g33880.1	PAL1	phenylalanine lyase 1	+	RCvSC	6.20627	7.79956	6.20979	7.35295	0.994187	0.621925	1.00244
GmaAffx.43332.1.S1_at	Glyma02g47940.1	PAL1	phenylalanine lyase 1	+	SAvSC	5.72313	6.01069	5.52342	6.14176	0.379805	1	1.22058
GmaAffx.43332.1.S1_at	Glyma02g47940.1	PAL1	phenylalanine lyase 1	+	RAvRC	5.72313	6.01069	5.52342	6.14176	0.0663042	0.0215864	1.53511
GmaAffx.43332.1.S1_at	Glyma02g47940.1	PAL1	phenylalanine lyase 1	+	RCvSC	5.72313	6.01069	5.52342	6.14176	0.540214	0.507402	-1.14846
GmaAffx.5432.1.S1_at	Glyma01g25690.1	ICS1	isochorismate synthase	+	SAvSC	6.3508	5.84153	5.57596	6.29871	0.155527	1	-1.42333
GmaAffx.5432.1.S1_at	Glyma01g25690.1	ICS1	isochorismate synthase	+	RAvRC	6.3508	5.84153	5.57596	6.29871	0.0482692	0.0215864	1.65033
GmaAffx.5432.1.S1_at	Glyma01g25690.1	ICS1	isochorismate synthase	+	RCvSC	6.3508	5.84153	5.57596	6.29871	0.0352828	0.23537	-1.71101
GmaAffx.59470.1.S1_at	<no gene>	PAL1	phenylalanine lyase 1	+	SAvSC	7.37194	7.49157	6.65221	7.151	0.734851	1	1.08646
GmaAffx.59470.1.S1_at	<no gene>	PAL1	phenylalanine lyase 1	+	RAvRC	7.37194	7.49157	6.65221	7.151	0.166008	0.0215906	1.41303
GmaAffx.59470.1.S1_at	<no gene>	PAL1	phenylalanine lyase 1	+	RCvSC	7.37194	7.49157	6.65221	7.151	0.0502621	0.272594	-1.64687
GmaAffx.75675.1.A1_at	Glyma02g47940.1	PAL2	phenylalanine lyase 2	+	SAvSC	5.4528	7.09704	5.55155	6.83614	0.000211263	0.0572281	3.12583
GmaAffx.75675.1.A1_at	Glyma02g47940.1	PAL2	phenylalanine lyase 2	+	RAvRC	5.4528	7.09704	5.55155	6.83614	0.00231869	0.0215864	2.43614
GmaAffx.75675.1.A1_at	Glyma02g47940.1	PAL2	phenylalanine lyase 2	+	RCvSC	5.4528	7.09704	5.55155	6.83614	0.795645	0.573837	1.07084
GmaAffx.81547.1.S1_at	Glyma17g18840.1	EPS1	enhanced pseudomonas susceptibility	+	SAvSC	5.33189	5.31843	4.9942	5.40248	0.965896	1	-1.00938
GmaAffx.81547.1.S1_at	Glyma17g18840.1	EPS1	enhanced pseudomonas susceptibility	+	RAvRC	5.33189	5.31843	4.9942	5.40248	0.202562	0.0218229	1.3271
GmaAffx.81547.1.S1_at	Glyma17g18840.1	EPS1	enhanced pseudomonas susceptibility	+	RCvSC	5.33189	5.31843	4.9942	5.40248	0.289303	0.44424	-1.26374
GmaAffx.86773.1.S1_s_at	Glyma10g06600.1	PAL1	phenylalanine lyase 1	+	SAvSC	10.5074	10.7709	9.92004	10.8371	0.533054	1	1.20034
GmaAffx.86773.1.S1_s_at	Glyma10g06600.1	PAL1	phenylalanine lyase 1	+	RAvRC	10.5074	10.7709	9.92004	10.8371	0.0375411	0.0215864	1.88832
GmaAffx.86773.1.S1_s_at	Glyma10g06600.1	PAL1	phenylalanine lyase 1	+	RCvSC	10.5074	10.7709	9.92004	10.8371	0.171313	0.399955	-1.50252
GmaAffx.86773.2.S1_at	Glyma13g20800.1	PAL2	phenylalanine lyase 2	+	SAvSC	9.01068	9.44393	8.52561	9.21537	0.300588	1	1.35027
GmaAffx.86773.2.S1_at	Glyma13g20800.1	PAL2	phenylalanine lyase 2	+	RAvRC	9.01068	9.44393	8.52561	9.21537	0.105071	0.0215864	1.61301
GmaAffx.86773.2.S1_at	Glyma13g20800.1	PAL2	phenylalanine lyase 2	+	RCvSC	9.01068	9.44393	8.52561	9.21537	0.247791	0.43149	-1.39966
GmaAffx.89508.1.A1_s_at	Glyma19g36620.1	PAL1	phenylalanine lyase 1	+	SAvSC	7.86047	9.25221	8.01283	9.32752	0.00514513	0.509815	2.62395
GmaAffx.89508.1.A1_s_at	Glyma19g36620.1	PAL1	phenylalanine lyase 1	+	RAvRC	7.86047	9.25221	8.01283	9.32752	0.00771101	0.0215864	2.48749
GmaAffx.89508.1.A1_s_at	Glyma19g36620.1	PAL1	phenylalanine lyase 1	+	RCvSC	7.86047	9.25221	8.01283	9.32752	0.739017	0.559687	1.11138
GmaAffx.90449.1.S1_at	Glyma02g47940.1	PAL1	phenylalanine lyase 1	+	SAvSC	5.29523	6.28573	5.43904	6.29058	0.00600979	0.558282	1.98688
GmaAffx.90449.1.S1_at	Glyma02g47940.1	PAL1	phenylalanine lyase 1	+	RAvRC	5.29523	6.28573	5.43904	6.29058	0.0160363	0.0215864	1.80442
GmaAffx.90449.1.S1_at	Glyma02g47940.1	PAL1	phenylalanine lyase 1	+	RCvSC	5.29523	6.28573	5.43904	6.29058	0.66562	0.540216	1.10482
GmaAffx.93094.1.S1_s_at	Glyma19g36620.1	PAL1	phenylalanine lyase 1	+	SAvSC	5.52309	5.55792	5.12293	5.62462	0.916688	1	1.02444
GmaAffx.93094.1.S1_s_at	Glyma19g36620.1	PAL1	phenylalanine lyase 1	+	RAvRC	5.52309	5.55792	5.12293	5.62462	0.140902	0.0215864	1.41588
GmaAffx.93094.1.S1_s_at	Glyma19g36620.1	PAL1	phenylalanine lyase 1	+	RCvSC	5.52309	5.55792	5.12293	5.62462	0.236356	0.427594	-1.31966

## Sheet: Day7-regulator
Probe Set Name	Soybean Gene	Gene Abbrev	Gene Name	Corr	Comparison	SC	SA	RC	RA	P-Value	Q-Value	Fold Change
Gma.11203.1.S1_a_at	<no gene>	WRKY33	WRKY DNA-binding protein 33	+	SAvSC	10.4963	11.0677	10.6034	11.329	0.163468	1	1.48595
Gma.11203.1.S1_a_at	<no gene>	WRKY33	WRKY DNA-binding protein 33	+	RAvRC	10.4963	11.0677	10.6034	11.329	0.0804059	0.0215864	1.65354
Gma.11203.1.S1_a_at	<no gene>	WRKY33	WRKY DNA-binding protein 33	+	RCvSC	10.4963	11.0677	10.6034	11.329	0.789793	0.572225	1.07709
Gma.15545.1.A1_at	<no gene>	MPK4	mitogen activated protein kinase 4	-	SAvSC	8.61674	9.1173	8.72277	9.54437	0.197664	1	1.41477
Gma.15545.1.A1_at	<no gene>	MPK4	mitogen activated protein kinase 4	-	RAvRC	8.61674	9.1173	8.72277	9.54437	0.0397403	0.0215864	1.76736
Gma.15545.1.A1_at	<no gene>	MPK4	mitogen activated protein kinase 4	-	RCvSC	8.61674	9.1173	8.72277	9.54437	0.781365	0.570086	1.07627
Gma.3675.1.S1_at	Glyma07g07270.1	MPK4	mitogen activated protein kinase 4	-	SAvSC	10.1344	10.6351	9.99564	10.7362	0.214494	1	1.41489
Gma.3675.1.S1_at	Glyma07g07270.1	MPK4	mitogen activated protein kinase 4	-	RAvRC	10.1344	10.6351	9.99564	10.7362	0.0714854	0.0215864	1.67077
Gma.3675.1.S1_at	Glyma07g07270.1	MPK4	mitogen activated protein kinase 4	-	RCvSC	10.1344	10.6351	9.99564	10.7362	0.726978	0.556725	-1.10093
Gma.4281.1.S1_at	Glyma18g44560.1	WRKY70	WRKY DNA-binding protein 70	+	SAvSC	9.92694	10.6471	10.1702	10.9879	0.036902	1	1.64736
Gma.4281.1.S1_at	Glyma18g44560.1	WRKY70	WRKY DNA-binding protein 70	+	RAvRC	9.92694	10.6471	10.1702	10.9879	0.0192528	0.0215864	1.76265
Gma.4281.1.S1_at	Glyma18g44560.1	WRKY70	WRKY DNA-binding protein 70	+	RCvSC	9.92694	10.6471	10.1702	10.9879	0.462625	0.488756	1.18367
Gma.9913.2.S1_a_at	Glyma04g40130.1	WRKY70	WRKY DNA-binding protein 70	+	SAvSC	11.1445	12.0958	10.6438	12.0995	0.0179863	1	1.93368
Gma.9913.2.S1_a_at	Glyma04g40130.1	WRKY70	WRKY DNA-binding protein 70	+	RAvRC	11.1445	12.0958	10.6438	12.0995	0.000702379	0.0211669	2.74298
Gma.9913.2.S1_a_at	Glyma04g40130.1	WRKY70	WRKY DNA-binding protein 70	+	RCvSC	11.1445	12.0958	10.6438	12.0995	0.193853	0.411345	-1.4149
GmaAffx.36938.1.S1_at	Glyma01g31920.1	WRKY33	WRKY DNA-binding protein 33	+	SAvSC	6.2561	6.4791	5.97619	6.77111	0.543767	1	1.16716
GmaAffx.36938.1.S1_at	Glyma01g31920.1	WRKY33	WRKY DNA-binding protein 33	+	RAvRC	6.2561	6.4791	5.97619	6.77111	0.0380452	0.0215864	1.73499
GmaAffx.36938.1.S1_at	Glyma01g31920.1	WRKY33	WRKY DNA-binding protein 33	+	RCvSC	6.2561	6.4791	5.97619	6.77111	0.447028	0.484867	-1.21412
GmaAffx.6438.2.S1_at	<no gene>	WRKY33	WRKY DNA-binding protein 33	+	SAvSC	6.17067	7.65074	6.10825	7.12163	0.000533751	0.111652	2.78962
GmaAffx.6438.2.S1_at	<no gene>	WRKY33	WRKY DNA-binding protein 33	+	RAvRC	6.17067	7.65074	6.10825	7.12163	0.0115298	0.0215864	2.01864
GmaAffx.6438.2.S1_at	<no gene>	WRKY33	WRKY DNA-binding protein 33	+	RCvSC	6.17067	7.65074	6.10825	7.12163	0.867607	0.59054	-1.04422
GmaAffx.6438.3.S1_at	Glyma11g29720.1	WRKY33	WRKY DNA-binding protein 33	+	SAvSC	7.91076	8.71074	7.73493	8.58542	0.0591855	1	1.74107
GmaAffx.6438.3.S1_at	Glyma11g29720.1	WRKY33	WRKY DNA-binding protein 33	+	RAvRC	7.91076	8.71074	7.73493	8.58542	0.0458617	0.0215864	1.80311
GmaAffx.6438.3.S1_at	Glyma11g29720.1	WRKY33	WRKY DNA-binding protein 33	+	RCvSC	7.91076	8.71074	7.73493	8.58542	0.667179	0.540649	-1.12961
GmaAffx.6438.3.S1_s_at	Glyma11g29720.1	WRKY33	WRKY DNA-binding protein 33	+	SAvSC	8.18175	9.36587	8.28708	9.30754	0.00751545	0.634482	2.27226
GmaAffx.6438.3.S1_s_at	Glyma11g29720.1	WRKY33	WRKY DNA-binding protein 33	+	RAvRC	8.18175	9.36587	8.28708	9.30754	0.0189808	0.0215864	2.02857
GmaAffx.6438.3.S1_s_at	Glyma11g29720.1	WRKY33	WRKY DNA-binding protein 33	+	RCvSC	8.18175	9.36587	8.28708	9.30754	0.797332	0.574072	1.07574
GmaAffx.6438.7.S1_at	Glyma11g29720.1	WRKY33	WRKY DNA-binding protein 33	+	SAvSC	7.31374	8.15985	7.27203	8.20758	0.0622563	1	1.79764
GmaAffx.6438.7.S1_at	Glyma11g29720.1	WRKY33	WRKY DNA-binding protein 33	+	RAvRC	7.31374	8.15985	7.27203	8.20758	0.0407836	0.0215864	1.91262
GmaAffx.6438.7.S1_at	Glyma11g29720.1	WRKY33	WRKY DNA-binding protein 33	+	RCvSC	7.31374	8.15985	7.27203	8.20758	0.923999	0.605013	-1.02933
GmaAffx.80804.1.S1_at	Glyma15g12580.2	Encodes a protein with ADP-ribose hydrolase activity	enhanced disease susceptibility 1	-	SAvSC	7.04163	6.74736	6.79847	7.1079	0.389725	1	-1.22626
GmaAffx.80804.1.S1_at	Glyma15g12580.2	Encodes a protein with ADP-ribose hydrolase activity	enhanced disease susceptibility 1	-	RAvRC	7.04163	6.74736	6.79847	7.1079	0.366156	0.0267494	1.23922
GmaAffx.80804.1.S1_at	Glyma15g12580.2	Encodes a protein with ADP-ribose hydrolase activity	enhanced disease susceptibility 1	-	RCvSC	7.04163	6.74736	6.79847	7.1079	0.47616	0.49185	-1.18358
GmaAffx.82051.1.S1_at	<no gene>	WRKY33	WRKY DNA-binding protein 33	+	SAvSC	6.10443	6.26703	6.36578	7.00171	0.685105	1	1.1193
GmaAffx.82051.1.S1_at	<no gene>	WRKY33	WRKY DNA-binding protein 33	+	RAvRC	6.10443	6.26703	6.36578	7.00171	0.121508	0.0215864	1.55394
GmaAffx.82051.1.S1_at	<no gene>	WRKY33	WRKY DNA-binding protein 33	+	RCvSC	6.10443	6.26703	6.36578	7.00171	0.515709	0.502206	1.1986
GmaAffx.87432.1.S1_at	Glyma11g02420.1	MPK4	mitogen activated protein kinase 4	-	SAvSC	6.31771	6.32576	6.13206	6.75803	0.983	1	1.0056
GmaAffx.87432.1.S1_at	Glyma11g02420.1	MPK4	mitogen activated protein kinase 4	-	RAvRC	6.31771	6.32576	6.13206	6.75803	0.107225	0.0215864	1.54324
GmaAffx.87432.1.S1_at	Glyma11g02420.1	MPK4	mitogen activated protein kinase 4	-	RCvSC	6.31771	6.32576	6.13206	6.75803	0.624193	0.528758	-1.13732
GmaAffx.91389.1.S1_s_at	Glyma02g39870.1	WRKY25	WRKY DNA-binding protein 25	+	SAvSC	9.33911	9.83852	9.2914	10.0076	0.236381	1	1.41364
GmaAffx.91389.1.S1_s_at	Glyma02g39870.1	WRKY25	WRKY DNA-binding protein 25	+	RAvRC	9.33911	9.83852	9.2914	10.0076	0.0943816	0.0215864	1.64283
GmaAffx.91389.1.S1_s_at	Glyma02g39870.1	WRKY25	WRKY DNA-binding protein 25	+	RCvSC	9.33911	9.83852	9.2914	10.0076	0.908601	0.600424	-1.03362
GmaAffx.91389.1.S1_x_at	Glyma02g39870.1	WRKY25	WRKY DNA-binding protein 25	+	SAvSC	8.98798	9.7048	9.1593	9.74402	0.0961335	1	1.64355
GmaAffx.91389.1.S1_x_at	Glyma02g39870.1	WRKY25	WRKY DNA-binding protein 25	+	RAvRC	8.98798	9.7048	9.1593	9.74402	0.170571	0.0216043	1.49975
GmaAffx.91389.1.S1_x_at	Glyma02g39870.1	WRKY25	WRKY DNA-binding protein 25	+	RCvSC	8.98798	9.7048	9.1593	9.74402	0.682619	0.544941	1.12608
GmaAffx.93343.1.S1_at	Glyma09g41050.1	WRKY70	WRKY DNA-binding protein 70	+	SAvSC	9.38852	10.7699	9.32759	10.9651	0.000710708	0.137232	2.60511
GmaAffx.93343.1.S1_at	Glyma09g41050.1	WRKY70	WRKY DNA-binding protein 70	+	RAvRC	9.38852	10.7699	9.32759	10.9651	0.000114504	0.00730739	3.11139
GmaAffx.93343.1.S1_at	Glyma09g41050.1	WRKY70	WRKY DNA-binding protein 70	+	RCvSC	9.38852	10.7699	9.32759	10.9651	0.865478	0.589844	-1.04314
GmaAffx.93343.1.S1_s_at	Glyma09g41050.1	WRKY70	WRKY DNA-binding protein 70	+	SAvSC	9.74403	10.7984	9.25849	10.867	0.00562933	0.537972	2.07687
GmaAffx.93343.1.S1_s_at	Glyma09g41050.1	WRKY70	WRKY DNA-binding protein 70	+	RAvRC	9.74403	10.7984	9.25849	10.867	0.000104106	0.00705906	3.0493
GmaAffx.93343.1.S1_s_at	Glyma09g41050.1	WRKY70	WRKY DNA-binding protein 70	+	RCvSC	9.74403	10.7984	9.25849	10.867	0.174202	0.401332	-1.4001

## Sheet: Day7-signaling
Probe Set Name	Soybean Gene	Gene Abbrev	Gene Name	Corr	Comparison	SC	SA	RC	RA	P-Value	Q-Value	Fold Change
Gma.12018.1.S1_at	<no gene>	PAD4	phytoalexin deficient 4	+	SAvSC	11.8817	11.9903	11.7337	12.2116	0.779945	1	1.07819
Gma.12018.1.S1_at	<no gene>	PAD4	phytoalexin deficient 4	+	RAvRC	11.8817	11.9903	11.7337	12.2116	0.225796	0.0222222	1.3927
Gma.12018.1.S1_at	<no gene>	PAD4	phytoalexin deficient 4	+	RCvSC	11.8817	11.9903	11.7337	12.2116	0.703585	0.550694	-1.10804
Gma.12863.1.S1_at	Glyma19g01470.1	DOX1	alpha dioxygenase 1	+	SAvSC	8.34115	9.51519	7.9314	9.22989	0.0150717	0.942682	2.25644
Gma.12863.1.S1_at	Glyma19g01470.1	DOX1	alpha dioxygenase 1	+	RAvRC	8.34115	9.51519	7.9314	9.22989	0.00794099	0.0215864	2.45971
Gma.12863.1.S1_at	Glyma19g01470.1	DOX1	alpha dioxygenase 1	+	RCvSC	8.34115	9.51519	7.9314	9.22989	0.36992	0.46582	-1.32845
Gma.2857.1.S1_at	Glyma14g27990.1	SSI2	supressor of SA-insensitivity 2	-	SAvSC	5.4314	5.50832	5.52463	5.70689	0.834793	1	1.05477
Gma.2857.1.S1_at	Glyma14g27990.1	SSI2	supressor of SA-insensitivity 2	-	RAvRC	5.4314	5.50832	5.52463	5.70689	0.621953	0.0382027	1.13466
Gma.2857.1.S1_at	Glyma14g27990.1	SSI2	supressor of SA-insensitivity 2	-	RCvSC	5.4314	5.50832	5.52463	5.70689	0.800494	0.574678	1.06676
Gma.3727.1.S1_at	Glyma15g37220.1	TGA2	TGA element binding protein	+	SAvSC	9.34147	9.49753	9.18353	9.71563	0.659273	1	1.11424
Gma.3727.1.S1_at	Glyma15g37220.1	TGA2	TGA element binding protein	+	RAvRC	9.34147	9.49753	9.18353	9.71563	0.14103	0.0215864	1.44603
Gma.3727.1.S1_at	Glyma15g37220.1	TGA2	TGA element binding protein	+	RCvSC	9.34147	9.49753	9.18353	9.71563	0.65546	0.537334	-1.11569
Gma.3894.1.A1_at	<no gene>	EDS5	enhanced disease susceptibility 5	+	SAvSC	10.6013	9.87166	9.43514	10.0603	0.0429404	1	-1.6582
Gma.3894.1.A1_at	<no gene>	EDS5	enhanced disease susceptibility 5	+	RAvRC	10.6013	9.87166	9.43514	10.0603	0.079466	0.0215864	1.54236
Gma.3894.1.A1_at	<no gene>	EDS5	enhanced disease susceptibility 5	+	RCvSC	10.6013	9.87166	9.43514	10.0603	0.00226467	0.0548076	-2.24411
Gma.3894.2.S1_at	Glyma11g11970.1	EDS5	enhanced disease susceptibility 5	+	SAvSC	10.6844	10.2313	9.63306	10.5402	0.236398	1	-1.36899
Gma.3894.2.S1_at	Glyma11g11970.1	EDS5	enhanced disease susceptibility 5	+	RAvRC	10.6844	10.2313	9.63306	10.5402	0.0228814	0.0215864	1.87537
Gma.3894.2.S1_at	Glyma11g11970.1	EDS5	enhanced disease susceptibility 5	+	RCvSC	10.6844	10.2313	9.63306	10.5402	0.00952878	0.125739	-2.07248
Gma.6256.1.S1_s_at	<no gene>	SSI2	supressor of SA-insensitivity 2	-	SAvSC	10.4291	9.97804	9.51829	10.2457	0.273775	1	-1.367
Gma.6256.1.S1_s_at	<no gene>	SSI2	supressor of SA-insensitivity 2	-	RAvRC	10.4291	9.97804	9.51829	10.2457	0.0834068	0.0215864	1.65567
Gma.6256.1.S1_s_at	<no gene>	SSI2	supressor of SA-insensitivity 2	-	RCvSC	10.4291	9.97804	9.51829	10.2457	0.03305	0.22846	-1.88005
Gma.7757.1.S1_at	<no gene>	TGA2	TGA element binding protein	+	SAvSC	10.8766	11.147	10.5061	11.2584	0.521254	1	1.20611
Gma.7757.1.S1_at	<no gene>	TGA2	TGA element binding protein	+	RAvRC	10.8766	11.147	10.5061	11.2584	0.0826395	0.0215864	1.68445
Gma.7757.1.S1_at	<no gene>	TGA2	TGA element binding protein	+	RCvSC	10.8766	11.147	10.5061	11.2584	0.381221	0.468912	-1.2928
Gma.8071.1.S1_at	Glyma06g19890.1	EDS1	enhanced disease susceptibility 1	+	SAvSC	7.39774	8.04986	7.33152	7.99242	0.085438	1	1.57147
Gma.8071.1.S1_at	Glyma06g19890.1	EDS1	enhanced disease susceptibility 1	+	RAvRC	7.39774	8.04986	7.33152	7.99242	0.0815618	0.0215864	1.58106
Gma.8071.1.S1_at	Glyma06g19890.1	EDS1	enhanced disease susceptibility 1	+	RCvSC	7.39774	8.04986	7.33152	7.99242	0.85698	0.587946	-1.04697
GmaAffx.11917.1.S1_at	Glyma11g11990.1	EDS5	enhanced disease susceptibility 5	+	SAvSC	8.19886	7.90021	7.08204	7.78488	0.360316	1	-1.22999
GmaAffx.11917.1.S1_at	Glyma11g11990.1	EDS5	enhanced disease susceptibility 5	+	RAvRC	8.19886	7.90021	7.08204	7.78488	0.0381005	0.0215864	1.6277
GmaAffx.11917.1.S1_at	Glyma11g11990.1	EDS5	enhanced disease susceptibility 5	+	RCvSC	8.19886	7.90021	7.08204	7.78488	0.00190139	0.0489668	-2.16869
GmaAffx.37019.1.S1_at	Glyma08g00420.1	PAD4	phytoalexin deficient 4	+	SAvSC	7.71403	8.0577	7.66713	8.18765	0.383186	1	1.26898
GmaAffx.37019.1.S1_at	Glyma08g00420.1	PAD4	phytoalexin deficient 4	+	RAvRC	7.71403	8.0577	7.66713	8.18765	0.191057	0.0216724	1.43448
GmaAffx.37019.1.S1_at	Glyma08g00420.1	PAD4	phytoalexin deficient 4	+	RCvSC	7.71403	8.0577	7.66713	8.18765	0.904519	0.599487	-1.03304
GmaAffx.41523.1.S1_at	Glyma13g24120.1	SNI1	suppressor of npr1-1 inducible 1	-	SAvSC	5.68926	6.0153	5.82166	6.27806	0.322217	1	1.25357
GmaAffx.41523.1.S1_at	Glyma13g24120.1	SNI1	suppressor of npr1-1 inducible 1	-	RAvRC	5.68926	6.0153	5.82166	6.27806	0.169951	0.0216043	1.37212
GmaAffx.41523.1.S1_at	Glyma13g24120.1	SNI1	suppressor of npr1-1 inducible 1	-	RCvSC	5.68926	6.0153	5.82166	6.27806	0.685112	0.545754	1.09612
GmaAffx.41523.2.S1_at	<no gene>	SNI1	suppressor of npr1-1 inducible 1	-	SAvSC	5.26369	5.32286	5.0651	5.32145	0.853987	1	1.04187
GmaAffx.41523.2.S1_at	<no gene>	SNI1	suppressor of npr1-1 inducible 1	-	RAvRC	5.26369	5.32286	5.0651	5.32145	0.428204	0.0292519	1.19445
GmaAffx.41523.2.S1_at	<no gene>	SNI1	suppressor of npr1-1 inducible 1	-	RCvSC	5.26369	5.32286	5.0651	5.32145	0.538301	0.507149	-1.14758
GmaAffx.44705.1.S1_at	Glyma02g45260.2	NPR1	Non expressor of PR1	+	SAvSC	8.61713	9.12247	8.71297	9.3483	0.21383	1	1.41945
GmaAffx.44705.1.S1_at	Glyma02g45260.2	NPR1	Non expressor of PR1	+	RAvRC	8.61713	9.12247	8.71297	9.3483	0.121471	0.0215864	1.55329
GmaAffx.44705.1.S1_at	Glyma02g45260.2	NPR1	Non expressor of PR1	+	RCvSC	8.61713	9.12247	8.71297	9.3483	0.810701	0.577128	1.06868
GmaAffx.65360.1.S1_at	Glyma06g19920.1	EDS1	enhanced disease susceptibility 1	+	SAvSC	9.23268	10.1865	9.62194	10.4517	0.0237752	1	1.93697
GmaAffx.65360.1.S1_at	Glyma06g19920.1	EDS1	enhanced disease susceptibility 1	+	RAvRC	9.23268	10.1865	9.62194	10.4517	0.0464125	0.0215864	1.77744
GmaAffx.65360.1.S1_at	Glyma06g19920.1	EDS1	enhanced disease susceptibility 1	+	RCvSC	9.23268	10.1865	9.62194	10.4517	0.334359	0.456158	1.30973
GmaAffx.66987.1.S1_at	Glyma19g07410.2	SFD1	suppressor of fatty acid desaturase deficiency 1	+	SAvSC	6.54529	6.09072	5.77649	6.44288	0.152919	1	-1.37037
GmaAffx.66987.1.S1_at	Glyma19g07410.2	SFD1	suppressor of fatty acid desaturase deficiency 1	+	RAvRC	6.54529	6.09072	5.77649	6.44288	0.0406466	0.0215864	1.58709
GmaAffx.66987.1.S1_at	Glyma19g07410.2	SFD1	suppressor of fatty acid desaturase deficiency 1	+	RCvSC	6.54529	6.09072	5.77649	6.44288	0.0198116	0.180894	-1.70385
GmaAffx.69701.1.S1_at	Glyma19g31050.4	TGA2	TGA element binding protein	+	SAvSC	10.0711	10.5243	10.0931	10.7015	0.299803	1	1.36906
GmaAffx.69701.1.S1_at	Glyma19g31050.4	TGA2	TGA element binding protein	+	RAvRC	10.0711	10.5243	10.0931	10.7015	0.167726	0.0215906	1.52451
GmaAffx.69701.1.S1_at	Glyma19g31050.4	TGA2	TGA element binding protein	+	RCvSC	10.0711	10.5243	10.0931	10.7015	0.959283	0.61434	1.01541
GmaAffx.80842.1.S1_at	Glyma06g19900.1	EDS1	enhanced disease susceptibility 1	+	SAvSC	7.30921	8.74528	7.46234	8.35788	0.000628286	0.12451	2.70583
GmaAffx.80842.1.S1_at	Glyma06g19900.1	EDS1	enhanced disease susceptibility 1	+	RAvRC	7.30921	8.74528	7.46234	8.35788	0.0219063	0.0215864	1.8603
GmaAffx.80842.1.S1_at	Glyma06g19900.1	EDS1	enhanced disease susceptibility 1	+	RCvSC	7.30921	8.74528	7.46234	8.35788	0.678842	0.544242	1.11198
GmaAffx.82647.1.S1_at	Glyma19g01470.1	DOX1	alpha dioxygenase 1	+	SAvSC	6.34926	7.72994	6.55094	7.80607	0.00264859	0.329134	2.60392
GmaAffx.82647.1.S1_at	Glyma19g01470.1	DOX1	alpha dioxygenase 1	+	RAvRC	6.34926	7.72994	6.55094	7.80607	0.0055389	0.0215864	2.38688
GmaAffx.82647.1.S1_at	Glyma19g01470.1	DOX1	alpha dioxygenase 1	+	RCvSC	6.34926	7.72994	6.55094	7.80607	0.628746	0.529892	1.15004
GmaAffx.87207.1.S1_at	Glyma06g19890.1	EDS1	enhanced disease susceptibility 1	+	SAvSC	7.48022	7.89545	7.04612	7.79706	0.276853	1	1.33351
GmaAffx.87207.1.S1_at	Glyma06g19890.1	EDS1	enhanced disease susceptibility 1	+	RAvRC	7.48022	7.89545	7.04612	7.79706	0.0555425	0.0215864	1.68288
GmaAffx.87207.1.S1_at	Glyma06g19890.1	EDS1	enhanced disease susceptibility 1	+	RCvSC	7.48022	7.89545	7.04612	7.79706	0.25615	0.434645	-1.35107
GmaAffx.91782.1.S1_at	Glyma19g01470.1	DOX1	alpha dioxygenase 1	+	SAvSC	7.56646	8.6506	7.06366	8.48565	0.0298566	1	2.12011
GmaAffx.91782.1.S1_at	Glyma19g01470.1	DOX1	alpha dioxygenase 1	+	RAvRC	7.56646	8.6506	7.06366	8.48565	0.00579678	0.0215864	2.67954
GmaAffx.91782.1.S1_at	Glyma19g01470.1	DOX1	alpha dioxygenase 1	+	RCvSC	7.56646	8.6506	7.06366	8.48565	0.294839	0.446389	-1.41696
GmaAffx.91782.1.S1_s_at	Glyma19g01470.1	DOX1	alpha dioxygenase 1	+	SAvSC	8.06966	9.57758	7.76695	9.47041	0.00763995	0.63926	2.84399
GmaAffx.91782.1.S1_s_at	Glyma19g01470.1	DOX1	alpha dioxygenase 1	+	RAvRC	8.06966	9.57758	7.76695	9.47041	0.0030888	0.0215864	3.25681
GmaAffx.91782.1.S1_s_at	Glyma19g01470.1	DOX1	alpha dioxygenase 1	+	RCvSC	8.06966	9.57758	7.76695	9.47041	0.56425	0.513464	-1.23346
GmaAffx.92894.1.S1_s_at	Glyma19g01470.1	DOX1	alpha dioxygenase 1	+	SAvSC	7.48356	8.66643	7.03129	8.53034	0.0103121	0.768874	2.27027
GmaAffx.92894.1.S1_s_at	Glyma19g01470.1	DOX1	alpha dioxygenase 1	+	RAvRC	7.48356	8.66643	7.03129	8.53034	0.00172039	0.0215864	2.82655
GmaAffx.92894.1.S1_s_at	Glyma19g01470.1	DOX1	alpha dioxygenase 1	+	RCvSC	7.48356	8.66643	7.03129	8.53034	0.297742	0.447183	-1.36819

## Sheet: Day7-GO response
Probe Set Name	Soybean Gene	Gene Abbrev	Gene Name	Corr	Comparison	SC	SA	RC	RA	P-Value	Q-Value	Fold Change
Gma.10032.1.S1_at	Glyma01g26230.1		(Q9FQF1) Glutathione S-transferase GST 7 (EC 2.5.1.18)	+	SAvSC	7.44277	7.21891	6.88222	7.50443	0.494236	1	-1.16785
Gma.10032.1.S1_at	Glyma01g26230.1		(Q9FQF1) Glutathione S-transferase GST 7 (EC 2.5.1.18)	+	RAvRC	7.44277	7.21891	6.88222	7.50443	0.0655793	0.0215864	1.53923
Gma.10032.1.S1_at	Glyma01g26230.1		(Q9FQF1) Glutathione S-transferase GST 7 (EC 2.5.1.18)	+	RCvSC	7.44277	7.21891	6.88222	7.50443	0.094985	0.344954	-1.47483
Gma.10199.1.A1_at	Glyma03g32520.2		(Q1M2R7) PDR-like ABC-transporter	+	SAvSC	5.16728	5.09974	4.91725	5.39647	0.843408	1	-1.04793
Gma.10199.1.A1_at	Glyma03g32520.2		(Q1M2R7) PDR-like ABC-transporter	+	RAvRC	5.16728	5.09974	4.91725	5.39647	0.169408	0.0215906	1.39399
Gma.10199.1.A1_at	Glyma03g32520.2		(Q1M2R7) PDR-like ABC-transporter	+	RCvSC	5.16728	5.09974	4.91725	5.39647	0.466962	0.4898	-1.18923
Gma.10456.1.S1_x_at	Glyma05g04950.1		(Q1S1K4) MybSt1	+	SAvSC	10.8763	10.7269	10.4732	10.8911	0.724424	1	-1.10912
Gma.10456.1.S1_x_at	Glyma05g04950.1		(Q1S1K4) MybSt1	+	RAvRC	10.8763	10.7269	10.4732	10.8911	0.328371	0.0253402	1.336
Gma.10456.1.S1_x_at	Glyma05g04950.1		(Q1S1K4) MybSt1	+	RCvSC	10.8763	10.7269	10.4732	10.8911	0.345481	0.459791	-1.32234
Gma.10456.2.S1_a_at	Glyma17g15330.1		(Q1S1K4) MybSt1	+	SAvSC	11.0319	11.0575	10.6955	11.2816	0.949021	1	1.01787
Gma.10456.2.S1_a_at	Glyma17g15330.1		(Q1S1K4) MybSt1	+	RAvRC	11.0319	11.0575	10.6955	11.2816	0.151486	0.0215864	1.5012
Gma.10456.2.S1_a_at	Glyma17g15330.1		(Q1S1K4) MybSt1	+	RCvSC	11.0319	11.0575	10.6955	11.2816	0.403549	0.474818	-1.26261
Gma.1082.1.S1_at	Glyma02g33780.1		(Q9FQD9) Glutathione S-transferase GST 19 (EC 2.5.1.18)	+	SAvSC	8.67966	8.77571	8.77076	9.47545	0.804414	1	1.06884
Gma.1082.1.S1_at	Glyma02g33780.1		(Q9FQD9) Glutathione S-transferase GST 19 (EC 2.5.1.18)	+	RAvRC	8.67966	8.77571	8.77076	9.47545	0.0786276	0.0215864	1.62979
Gma.1082.1.S1_at	Glyma02g33780.1		(Q9FQD9) Glutathione S-transferase GST 19 (EC 2.5.1.18)	+	RCvSC	8.67966	8.77571	8.77076	9.47545	0.814298	0.577753	1.06518
Gma.14058.1.S1_at	Glyma14g09540.1		(Q9FZ14) Tuber-specific and sucrose-responsive element binding factor (Fragment)	+	SAvSC	8.23632	8.46787	7.83486	8.47902	0.517478	1	1.1741
Gma.14058.1.S1_at	Glyma14g09540.1		(Q9FZ14) Tuber-specific and sucrose-responsive element binding factor (Fragment)	+	RAvRC	8.23632	8.46787	7.83486	8.47902	0.0800941	0.0215864	1.56282
Gma.14058.1.S1_at	Glyma14g09540.1		(Q9FZ14) Tuber-specific and sucrose-responsive element binding factor (Fragment)	+	RCvSC	8.23632	8.46787	7.83486	8.47902	0.265973	0.437622	-1.32084
Gma.1502.1.S1_at	Glyma05g29400.1		(Q9FQE4) Glutathione S-transferase GST 14 (EC 2.5.1.18) (Fragment)	+	SAvSC	5.93458	6.92832	5.69777	6.37604	0.0253545	1	1.99135
Gma.1502.1.S1_at	Glyma05g29400.1		(Q9FQE4) Glutathione S-transferase GST 14 (EC 2.5.1.18) (Fragment)	+	RAvRC	5.93458	6.92832	5.69777	6.37604	0.116678	0.0215864	1.60022
Gma.1502.1.S1_at	Glyma05g29400.1		(Q9FQE4) Glutathione S-transferase GST 14 (EC 2.5.1.18) (Fragment)	+	RCvSC	5.93458	6.92832	5.69777	6.37604	0.575153	0.515755	-1.17838
Gma.1502.2.S1_a_at	Glyma05g29400.1		(Q9FQE4) Glutathione S-transferase GST 14 (EC 2.5.1.18) (Fragment)	+	SAvSC	6.99485	7.88351	6.74855	7.48323	0.0209747	1	1.85146
Gma.1502.2.S1_a_at	Glyma05g29400.1		(Q9FQE4) Glutathione S-transferase GST 14 (EC 2.5.1.18) (Fragment)	+	RAvRC	6.99485	7.88351	6.74855	7.48323	0.0522219	0.0215864	1.66403
Gma.1502.2.S1_a_at	Glyma05g29400.1		(Q9FQE4) Glutathione S-transferase GST 14 (EC 2.5.1.18) (Fragment)	+	RCvSC	6.99485	7.88351	6.74855	7.48323	0.500027	0.497527	-1.18616
Gma.1502.2.S1_x_at	Glyma05g29400.1		(Q9FQE4) Glutathione S-transferase GST 14 (EC 2.5.1.18) (Fragment)	+	SAvSC	6.0311	6.05057	5.84603	5.89718	0.950085	1	1.01359
Gma.1502.2.S1_x_at	Glyma05g29400.1		(Q9FQE4) Glutathione S-transferase GST 14 (EC 2.5.1.18) (Fragment)	+	RAvRC	6.0311	6.05057	5.84603	5.89718	0.869406	0.0508048	1.03609
Gma.1502.2.S1_x_at	Glyma05g29400.1		(Q9FQE4) Glutathione S-transferase GST 14 (EC 2.5.1.18) (Fragment)	+	RCvSC	6.0311	6.05057	5.84603	5.89718	0.553246	0.510628	-1.13688
Gma.1704.1.S1_at	Glyma15g08520.1		Encodes GRX480, a member of the glutaredoxin family that regulates protein redox state.	+	SAvSC	7.60296	7.75413	6.52938	7.20058	0.671074	1	1.11047
Gma.1704.1.S1_at	Glyma15g08520.1		Encodes GRX480, a member of the glutaredoxin family that regulates protein redox state.	+	RAvRC	7.60296	7.75413	6.52938	7.20058	0.0682963	0.0215864	1.5924
Gma.1704.1.S1_at	Glyma15g08520.1		Encodes GRX480, a member of the glutaredoxin family that regulates protein redox state.	+	RCvSC	7.60296	7.75413	6.52938	7.20058	0.0054667	0.0931285	-2.10466
Gma.17502.1.S1_at	Glyma02g42140.2		(Q5NDD2) Putative MYB transcription factor	+	SAvSC	6.84789	6.73992	7.24651	7.11842	0.794613	1	-1.0777
Gma.17502.1.S1_at	Glyma02g42140.2		(Q5NDD2) Putative MYB transcription factor	+	RAvRC	6.84789	6.73992	7.24651	7.11842	0.757504	0.0449964	-1.09284
Gma.17502.1.S1_at	Glyma02g42140.2		(Q5NDD2) Putative MYB transcription factor	+	RCvSC	6.84789	6.73992	7.24651	7.11842	0.340774	0.45812	1.31825
Gma.17697.1.S1_at	Glyma16g01980.4		(Q8L5P7) LHY protein	+	SAvSC	8.86293	8.66177	8.67596	8.91369	0.580353	1	-1.14962
Gma.17697.1.S1_at	Glyma16g01980.4		(Q8L5P7) LHY protein	+	RAvRC	8.86293	8.66177	8.67596	8.91369	0.514039	0.0330624	1.17914
Gma.17697.1.S1_at	Glyma16g01980.4		(Q8L5P7) LHY protein	+	RCvSC	8.86293	8.66177	8.67596	8.91369	0.607182	0.523848	-1.13837
Gma.2433.1.S1_at	Glyma08g12530.1		(Q9FQE4) Glutathione S-transferase GST 14 (EC 2.5.1.18) (Fragment)	+	SAvSC	6.20197	7.34297	5.39511	5.95337	0.00958203	0.737448	2.20533
Gma.2433.1.S1_at	Glyma08g12530.1		(Q9FQE4) Glutathione S-transferase GST 14 (EC 2.5.1.18) (Fragment)	+	RAvRC	6.20197	7.34297	5.39511	5.95337	0.181069	0.0216136	1.47248
Gma.2433.1.S1_at	Glyma08g12530.1		(Q9FQE4) Glutathione S-transferase GST 14 (EC 2.5.1.18) (Fragment)	+	RCvSC	6.20197	7.34297	5.39511	5.95337	0.0579928	0.287642	-1.7494
Gma.2553.1.S1_at	Glyma03g42260.4		(Q2HTA9) Ankyrin	+	SAvSC	6.67958	6.28444	6.41391	6.77209	0.23572	1	-1.31508
Gma.2553.1.S1_at	Glyma03g42260.4		(Q2HTA9) Ankyrin	+	RAvRC	6.67958	6.28444	6.41391	6.77209	0.281184	0.0236799	1.28181
Gma.2553.1.S1_at	Glyma03g42260.4		(Q2HTA9) Ankyrin	+	RCvSC	6.67958	6.28444	6.41391	6.77209	0.42155	0.479635	-1.2022
Gma.2663.1.S1_at	Glyma04g03910.1		Encodes a member of the R2R3 transcription factor gene family. Expressed in response to potassium d	+	SAvSC	6.3963	6.78873	5.97464	6.35424	0.242029	1	1.3126
Gma.2663.1.S1_at	Glyma04g03910.1		Encodes a member of the R2R3 transcription factor gene family. Expressed in response to potassium d	+	RAvRC	6.3963	6.78873	5.97464	6.35424	0.257329	0.0230049	1.30099
Gma.2663.1.S1_at	Glyma04g03910.1		Encodes a member of the R2R3 transcription factor gene family. Expressed in response to potassium d	+	RCvSC	6.3963	6.78873	5.97464	6.35424	0.209722	0.41843	-1.33947
Gma.2764.1.S1_at	Glyma06g45540.1		Member of the R2R3 factor gene family.	+	SAvSC	6.44158	6.16158	6.01111	6.55368	0.398162	1	-1.2142
Gma.2764.1.S1_at	Glyma06g45540.1		Member of the R2R3 factor gene family.	+	RAvRC	6.44158	6.16158	6.01111	6.55368	0.108536	0.0215864	1.45656
Gma.2764.1.S1_at	Glyma06g45540.1		Member of the R2R3 factor gene family.	+	RCvSC	6.44158	6.16158	6.01111	6.55368	0.198461	0.414217	-1.34767
Gma.2764.2.S1_at	Glyma12g11390.1		Member of the R2R3 factor gene family.	+	SAvSC	5.24659	4.75948	4.73404	5.20183	0.141697	1	-1.40163
Gma.2764.2.S1_at	Glyma12g11390.1		Member of the R2R3 factor gene family.	+	RAvRC	5.24659	4.75948	4.73404	5.20183	0.157465	0.0215906	1.38298
Gma.2764.2.S1_at	Glyma12g11390.1		Member of the R2R3 factor gene family.	+	RCvSC	5.24659	4.75948	4.73404	5.20183	0.12293	0.371307	-1.42657
Gma.2935.1.S1_at	Glyma17g31730.2		Encodes a a member of an alpha/beta barrel fold family of FMN-containing oxidoreductases.	+	SAvSC	8.77167	9.04927	5.70518	6.02905	0.398286	1	1.21218
Gma.2935.1.S1_at	Glyma17g31730.2		Encodes a a member of an alpha/beta barrel fold family of FMN-containing oxidoreductases.	+	RAvRC	8.77167	9.04927	5.70518	6.02905	0.325695	0.0252571	1.25168
Gma.2935.1.S1_at	Glyma17g31730.2		Encodes a a member of an alpha/beta barrel fold family of FMN-containing oxidoreductases.	+	RCvSC	8.77167	9.04927	5.70518	6.02905	1.33426e-09	1.16007e-06	-8.37732
Gma.3776.1.S1_at	Glyma12g13920.1		Encodes GRX480, a member of the glutaredoxin family that regulates protein redox state.	+	SAvSC	10.9055	11.356	10.355	11.3868	0.184321	1	1.36652
Gma.3776.1.S1_at	Glyma12g13920.1		Encodes GRX480, a member of the glutaredoxin family that regulates protein redox state.	+	RAvRC	10.9055	11.356	10.355	11.3868	0.00454076	0.0215864	2.04465
Gma.3776.1.S1_at	Glyma12g13920.1		Encodes GRX480, a member of the glutaredoxin family that regulates protein redox state.	+	RCvSC	10.9055	11.356	10.355	11.3868	0.10783	0.357258	-1.46464
Gma.4164.1.S1_at	<no gene>		(Q1XAN1) Sucrose responsive element binding protein	+	SAvSC	10.9671	11.2007	10.5107	11.1858	0.517857	1	1.17577
Gma.4164.1.S1_at	<no gene>		(Q1XAN1) Sucrose responsive element binding protein	+	RAvRC	10.9671	11.2007	10.5107	11.1858	0.0699763	0.0215864	1.5967
Gma.4164.1.S1_at	<no gene>		(Q1XAN1) Sucrose responsive element binding protein	+	RCvSC	10.9671	11.2007	10.5107	11.1858	0.212011	0.419596	-1.37211
Gma.4164.2.S1_a_at	Glyma11g05550.1		(Q1XAN1) Sucrose responsive element binding protein	+	SAvSC	10.9457	11.5384	10.9223	11.521	0.137339	1	1.50803
Gma.4164.2.S1_a_at	Glyma11g05550.1		(Q1XAN1) Sucrose responsive element binding protein	+	RAvRC	10.9457	11.5384	10.9223	11.521	0.133531	0.0215864	1.5144
Gma.4164.2.S1_a_at	Glyma11g05550.1		(Q1XAN1) Sucrose responsive element binding protein	+	RCvSC	10.9457	11.5384	10.9223	11.521	0.952045	0.612589	-1.01637
Gma.4164.2.S1_at	Glyma11g05550.1		(Q1XAN1) Sucrose responsive element binding protein	+	SAvSC	10.0971	10.5077	9.90138	10.3789	0.313886	1	1.32925
Gma.4164.2.S1_at	Glyma11g05550.1		(Q1XAN1) Sucrose responsive element binding protein	+	RAvRC	10.0971	10.5077	9.90138	10.3789	0.243233	0.0226411	1.39239
Gma.4164.2.S1_at	Glyma11g05550.1		(Q1XAN1) Sucrose responsive element binding protein	+	RCvSC	10.0971	10.5077	9.90138	10.3789	0.628397	0.529873	-1.14528
Gma.4207.1.S1_at	Glyma06g00630.1		Member of the R2R3 factor gene family.	+	SAvSC	11.4882	11.4713	10.9891	11.5492	0.968514	1	-1.01178
Gma.4207.1.S1_at	Glyma06g00630.1		Member of the R2R3 factor gene family.	+	RAvRC	11.4882	11.4713	10.9891	11.5492	0.198724	0.0217931	1.47436
Gma.4207.1.S1_at	Glyma06g00630.1		Member of the R2R3 factor gene family.	+	RCvSC	11.4882	11.4713	10.9891	11.5492	0.250473	0.432486	-1.41328
Gma.4207.2.S1_at	Glyma04g00550.2		Member of the R2R3 factor gene family.	+	SAvSC	7.18618	6.9169	6.59247	6.80442	0.431264	1	-1.2052
Gma.4207.2.S1_at	Glyma04g00550.2		Member of the R2R3 factor gene family.	+	RAvRC	7.18618	6.9169	6.59247	6.80442	0.534583	0.0340347	1.15825
Gma.4207.2.S1_at	Glyma04g00550.2		Member of the R2R3 factor gene family.	+	RCvSC	7.18618	6.9169	6.59247	6.80442	0.0902899	0.33988	-1.50912
Gma.4207.3.S1_a_at	Glyma06g00630.2		Member of the R2R3 factor gene family.	+	SAvSC	10.9184	10.9556	10.4964	11.1063	0.934209	1	1.02615
Gma.4207.3.S1_a_at	Glyma06g00630.2		Member of the R2R3 factor gene family.	+	RAvRC	10.9184	10.9556	10.4964	11.1063	0.184616	0.0216444	1.52612
Gma.4207.3.S1_a_at	Glyma06g00630.2		Member of the R2R3 factor gene family.	+	RCvSC	10.9184	10.9556	10.4964	11.1063	0.354012	0.461448	-1.33976
Gma.4297.1.S1_at	Glyma07g16260.1		(Q6UY59) Lectin-like receptor kinase 7;2	+	SAvSC	6.29137	6.7487	5.52075	6.47698	0.211682	1	1.373
Gma.4297.1.S1_at	Glyma07g16260.1		(Q6UY59) Lectin-like receptor kinase 7;2	+	RAvRC	6.29137	6.7487	5.52075	6.47698	0.0130065	0.0215864	1.94024
Gma.4297.1.S1_at	Glyma07g16260.1		(Q6UY59) Lectin-like receptor kinase 7;2	+	RCvSC	6.29137	6.7487	5.52075	6.47698	0.0407935	0.250886	-1.70601
Gma.4660.3.S1_at	Glyma06g19960.1		myb family transcription factor; similar to myb family transcription factor [Arabidopsis thaliana]	+	SAvSC	8.84623	8.43954	8.39864	8.84442	0.31897	1	-1.32564
Gma.4660.3.S1_at	Glyma06g19960.1		myb family transcription factor; similar to myb family transcription factor [Arabidopsis thaliana]	+	RAvRC	8.84623	8.43954	8.39864	8.84442	0.27567	0.0234973	1.36205
Gma.4660.3.S1_at	Glyma06g19960.1		myb family transcription factor; similar to myb family transcription factor [Arabidopsis thaliana]	+	RCvSC	8.84623	8.43954	8.39864	8.84442	0.273777	0.439831	-1.36376
Gma.4728.1.A1_at	Glyma06g01950.1		Encodes a a member of an alpha/beta barrel fold family of FMN-containing oxidoreductases.	+	SAvSC	6.17224	5.96115	5.69855	6.04673	0.570263	1	-1.15756
Gma.4728.1.A1_at	Glyma06g01950.1		Encodes a a member of an alpha/beta barrel fold family of FMN-containing oxidoreductases.	+	RAvRC	6.17224	5.96115	5.69855	6.04673	0.351882	0.0261802	1.27296
Gma.4728.1.A1_at	Glyma06g01950.1		Encodes a a member of an alpha/beta barrel fold family of FMN-containing oxidoreductases.	+	RCvSC	6.17224	5.96115	5.69855	6.04673	0.208794	0.418171	-1.38865
Gma.4757.2.S1_at	Glyma15g03920.1		Member of the R2R3 factor gene family.	+	SAvSC	5.57906	5.53877	5.38407	5.69662	0.895992	1	-1.02832
Gma.4757.2.S1_at	Glyma15g03920.1		Member of the R2R3 factor gene family.	+	RAvRC	5.57906	5.53877	5.38407	5.69662	0.315544	0.0248887	1.2419
Gma.4757.2.S1_at	Glyma15g03920.1		Member of the R2R3 factor gene family.	+	RCvSC	5.57906	5.53877	5.38407	5.69662	0.52855	0.504544	-1.14471
Gma.5039.1.S1_s_at	Glyma07g16910.1		(Q9FQF0) Glutathione S-transferase GST 8 (EC 2.5.1.18)	+	SAvSC	12.0882	11.7992	11.1524	11.8048	0.484522	1	-1.2218
Gma.5039.1.S1_s_at	Glyma07g16910.1		(Q9FQF0) Glutathione S-transferase GST 8 (EC 2.5.1.18)	+	RAvRC	12.0882	11.7992	11.1524	11.8048	0.122045	0.0215864	1.57181
Gma.5039.1.S1_s_at	Glyma07g16910.1		(Q9FQF0) Glutathione S-transferase GST 8 (EC 2.5.1.18)	+	RCvSC	12.0882	11.7992	11.1524	11.8048	0.0305003	0.220171	-1.91307
Gma.5574.1.S1_at	Glyma13g43870.3		ABC transporter family involved in resistant to lead. Localizes to plasma membrane. Upregulated by	+	SAvSC	6.02044	6.11352	5.66511	6.25913	0.810564	1	1.06664
Gma.5574.1.S1_at	Glyma13g43870.3		ABC transporter family involved in resistant to lead. Localizes to plasma membrane. Upregulated by	+	RAvRC	6.02044	6.11352	5.66511	6.25913	0.135024	0.0215864	1.50945
Gma.5574.1.S1_at	Glyma13g43870.3		ABC transporter family involved in resistant to lead. Localizes to plasma membrane. Upregulated by	+	RCvSC	6.02044	6.11352	5.66511	6.25913	0.364066	0.464456	-1.27928
Gma.5574.1.S1_s_at	Glyma13g43870.3		ABC transporter family involved in resistant to lead. Localizes to plasma membrane. Upregulated by	+	SAvSC	10.6894	11.4799	10.4686	11.6811	0.105712	1	1.7297
Gma.5574.1.S1_s_at	Glyma13g43870.3		ABC transporter family involved in resistant to lead. Localizes to plasma membrane. Upregulated by	+	RAvRC	10.6894	11.4799	10.4686	11.6811	0.0164876	0.0215864	2.3174
Gma.5574.1.S1_s_at	Glyma13g43870.3		ABC transporter family involved in resistant to lead. Localizes to plasma membrane. Upregulated by	+	RCvSC	10.6894	11.4799	10.4686	11.6811	0.64289	0.533565	-1.16539
Gma.5574.2.S1_at	Glyma13g43870.4		ABC transporter family involved in resistant to lead. Localizes to plasma membrane. Upregulated by	+	SAvSC	10.4042	11.4595	10.5933	11.7487	0.0346288	1	2.07817
Gma.5574.2.S1_at	Glyma13g43870.4		ABC transporter family involved in resistant to lead. Localizes to plasma membrane. Upregulated by	+	RAvRC	10.4042	11.4595	10.5933	11.7487	0.0218438	0.0215864	2.22754
Gma.5574.2.S1_at	Glyma13g43870.4		ABC transporter family involved in resistant to lead. Localizes to plasma membrane. Upregulated by	+	RCvSC	10.4042	11.4595	10.5933	11.7487	0.691648	0.547531	1.14008
Gma.593.3.S1_a_at	Glyma05g01640.1		myb family transcription factor; similar to myb family transcription factor [Arabidopsis thaliana]	+	SAvSC	11.1149	10.7549	10.4445	11.0526	0.334845	1	-1.28341
Gma.593.3.S1_a_at	Glyma05g01640.1		myb family transcription factor; similar to myb family transcription factor [Arabidopsis thaliana]	+	RAvRC	11.1149	10.7549	10.4445	11.0526	0.109453	0.0215864	1.52419
Gma.593.3.S1_a_at	Glyma05g01640.1		myb family transcription factor; similar to myb family transcription factor [Arabidopsis thaliana]	+	RCvSC	11.1149	10.7549	10.4445	11.0526	0.0792641	0.324026	-1.59152
Gma.593.3.S1_at	<no gene>		myb family transcription factor; similar to myb family transcription factor [Arabidopsis thaliana]	+	SAvSC	7.21653	6.66498	6.46104	7.08035	0.129258	1	-1.46566
Gma.593.3.S1_at	<no gene>		myb family transcription factor; similar to myb family transcription factor [Arabidopsis thaliana]	+	RAvRC	7.21653	6.66498	6.46104	7.08035	0.0904477	0.0215864	1.53614
Gma.593.3.S1_at	<no gene>		myb family transcription factor; similar to myb family transcription factor [Arabidopsis thaliana]	+	RCvSC	7.21653	6.66498	6.46104	7.08035	0.0416744	0.252793	-1.68821
Gma.6213.1.S1_at	Glyma08g12520.2		(Q9FQE1) Glutathione S-transferase GST 17 (EC 2.5.1.18)	+	SAvSC	5.75637	5.59105	5.37787	5.44258	0.615257	1	-1.12142
Gma.6213.1.S1_at	Glyma08g12520.2		(Q9FQE1) Glutathione S-transferase GST 17 (EC 2.5.1.18)	+	RAvRC	5.75637	5.59105	5.37787	5.44258	0.843718	0.0494596	1.04587
Gma.6213.1.S1_at	Glyma08g12520.2		(Q9FQE1) Glutathione S-transferase GST 17 (EC 2.5.1.18)	+	RCvSC	5.75637	5.59105	5.37787	5.44258	0.255158	0.434047	-1.29998
Gma.6213.1.S1_s_at	Glyma08g12520.2		(Q9FQE1) Glutathione S-transferase GST 17 (EC 2.5.1.18)	+	SAvSC	7.33712	7.06789	7.01372	7.37837	0.508457	1	-1.20517
Gma.6213.1.S1_s_at	Glyma08g12520.2		(Q9FQE1) Glutathione S-transferase GST 17 (EC 2.5.1.18)	+	RAvRC	7.33712	7.06789	7.01372	7.37837	0.372303	0.0269889	1.28757
Gma.6213.1.S1_s_at	Glyma08g12520.2		(Q9FQE1) Glutathione S-transferase GST 17 (EC 2.5.1.18)	+	RCvSC	7.33712	7.06789	7.01372	7.37837	0.427966	0.481086	-1.25128
Gma.6474.1.A1_a_at	<no gene>		Gene product transports the glycolipid precursor sphingosine between membranes in vitro. Mutant co	+	SAvSC	8.43737	8.56098	8.52766	8.86286	0.712626	1	1.08946
Gma.6474.1.A1_a_at	<no gene>		Gene product transports the glycolipid precursor sphingosine between membranes in vitro. Mutant co	+	RAvRC	8.43737	8.56098	8.52766	8.86286	0.322235	0.0251334	1.26155
Gma.6474.1.A1_a_at	<no gene>		Gene product transports the glycolipid precursor sphingosine between membranes in vitro. Mutant co	+	RCvSC	8.43737	8.56098	8.52766	8.86286	0.787749	0.571704	1.06459
Gma.6474.1.A1_at	Glyma15g13470.1		Gene product transports the glycolipid precursor sphingosine between membranes in vitro. Mutant co	+	SAvSC	5.61101	5.14398	5.39866	5.51443	0.209243	1	-1.38226
Gma.6474.1.A1_at	Glyma15g13470.1		Gene product transports the glycolipid precursor sphingosine between membranes in vitro. Mutant co	+	RAvRC	5.61101	5.14398	5.39866	5.51443	0.751845	0.0447178	1.08355
Gma.6474.1.A1_at	Glyma15g13470.1		Gene product transports the glycolipid precursor sphingosine between membranes in vitro. Mutant co	+	RCvSC	5.61101	5.14398	5.39866	5.51443	0.562896	0.513162	-1.15857
Gma.6474.1.A1_s_at	Glyma15g13470.1		Gene product transports the glycolipid precursor sphingosine between membranes in vitro. Mutant co	+	SAvSC	8.89977	8.67534	8.30691	8.82141	0.584815	1	-1.16832
Gma.6474.1.A1_s_at	Glyma15g13470.1		Gene product transports the glycolipid precursor sphingosine between membranes in vitro. Mutant co	+	RAvRC	8.89977	8.67534	8.30691	8.82141	0.216401	0.022014	1.4285
Gma.6474.1.A1_s_at	Glyma15g13470.1		Gene product transports the glycolipid precursor sphingosine between membranes in vitro. Mutant co	+	RCvSC	8.89977	8.67534	8.30691	8.82141	0.156449	0.394291	-1.50824
Gma.6474.1.A1_x_at	Glyma15g13470.1		Gene product transports the glycolipid precursor sphingosine between membranes in vitro. Mutant co	+	SAvSC	8.9059	9.06406	8.81753	9.36004	0.654989	1	1.11586
Gma.6474.1.A1_x_at	Glyma15g13470.1		Gene product transports the glycolipid precursor sphingosine between membranes in vitro. Mutant co	+	RAvRC	8.9059	9.06406	8.81753	9.36004	0.133748	0.0215864	1.4565
Gma.6474.1.A1_x_at	Glyma15g13470.1		Gene product transports the glycolipid precursor sphingosine between membranes in vitro. Mutant co	+	RCvSC	8.9059	9.06406	8.81753	9.36004	0.802562	0.575133	-1.06317
Gma.6474.2.S1_at	Glyma15g13470.2		Gene product transports the glycolipid precursor sphingosine between membranes in vitro. Mutant co	+	SAvSC	9.0146	9.25344	8.94585	9.54706	0.530429	1	1.18004
Gma.6474.2.S1_at	Glyma15g13470.2		Gene product transports the glycolipid precursor sphingosine between membranes in vitro. Mutant co	+	RAvRC	9.0146	9.25344	8.94585	9.54706	0.122159	0.0215864	1.51698
Gma.6474.2.S1_at	Glyma15g13470.2		Gene product transports the glycolipid precursor sphingosine between membranes in vitro. Mutant co	+	RCvSC	9.0146	9.25344	8.94585	9.54706	0.856157	0.587788	-1.0488
Gma.7641.1.S1_at	Glyma18g05050.1		(Q1SZZ0) Homeodomain-related	+	SAvSC	8.01843	7.56646	8.29024	7.89289	0.243041	1	-1.3679
Gma.7641.1.S1_at	Glyma18g05050.1		(Q1SZZ0) Homeodomain-related	+	RAvRC	8.01843	7.56646	8.29024	7.89289	0.303165	0.0244568	-1.31708
Gma.7641.1.S1_at	Glyma18g05050.1		(Q1SZZ0) Homeodomain-related	+	RCvSC	8.01843	7.56646	8.29024	7.89289	0.4786	0.492327	1.20732
Gma.7789.1.S1_at	Glyma07g32020.3		(Q42415) Polyubiquitin protein	+	SAvSC	10.1353	10.2937	10.1633	10.4186	0.654008	1	1.11606
Gma.7789.1.S1_at	Glyma07g32020.3		(Q42415) Polyubiquitin protein	+	RAvRC	10.1353	10.2937	10.1633	10.4186	0.471565	0.0311476	1.19359
Gma.7789.1.S1_at	Glyma07g32020.3		(Q42415) Polyubiquitin protein	+	RCvSC	10.1353	10.2937	10.1633	10.4186	0.93682	0.608536	1.01957
Gma.7789.2.S1_at	Glyma13g24500.2		(Q39257) Ubiquitin	+	SAvSC	9.95972	9.86989	9.40808	9.9367	0.826361	1	-1.06425
Gma.7789.2.S1_at	Glyma13g24500.2		(Q39257) Ubiquitin	+	RAvRC	9.95972	9.86989	9.40808	9.9367	0.20424	0.0218544	1.44255
Gma.7789.2.S1_at	Glyma13g24500.2		(Q39257) Ubiquitin	+	RCvSC	9.95972	9.86989	9.40808	9.9367	0.185871	0.408005	-1.46576
Gma.7789.2.S1_s_at	<no gene>		(Q39257) Ubiquitin	+	SAvSC	11.8008	11.7271	11.2831	11.7764	0.852371	1	-1.05247
Gma.7789.2.S1_s_at	<no gene>		(Q39257) Ubiquitin	+	RAvRC	11.8008	11.7271	11.2831	11.7764	0.220548	0.0220996	1.40767
Gma.7789.2.S1_s_at	<no gene>		(Q39257) Ubiquitin	+	RCvSC	11.8008	11.7271	11.2831	11.7764	0.199239	0.414306	-1.43171
Gma.8095.1.A1_at	Glyma02g09470.1		Encodes RNA-dependent RNA polymerase. While not required for virus-induced post-transcriptional g	+	SAvSC	8.63908	9.30767	8.68818	9.72644	0.08117	1	1.58953
Gma.8095.1.A1_at	Glyma02g09470.1		Encodes RNA-dependent RNA polymerase. While not required for virus-induced post-transcriptional g	+	RAvRC	8.63908	9.30767	8.68818	9.72644	0.00932431	0.0215864	2.05375
Gma.8095.1.A1_at	Glyma02g09470.1		Encodes RNA-dependent RNA polymerase. While not required for virus-induced post-transcriptional g	+	RCvSC	8.63908	9.30767	8.68818	9.72644	0.894756	0.597252	1.03462
Gma.8513.1.S1_at	<no gene>		(Q9FQD8) Glutathione S-transferase GST 20 (EC 2.5.1.18)	+	SAvSC	5.24554	5.20705	4.81535	5.25288	0.903325	1	-1.02704
Gma.8513.1.S1_at	<no gene>		(Q9FQD8) Glutathione S-transferase GST 20 (EC 2.5.1.18)	+	RAvRC	5.24554	5.20705	4.81535	5.25288	0.175711	0.0216112	1.35428
Gma.8513.1.S1_at	<no gene>		(Q9FQD8) Glutathione S-transferase GST 20 (EC 2.5.1.18)	+	RCvSC	5.24554	5.20705	4.81535	5.25288	0.182795	0.40631	-1.34741
Gma.8514.1.S1_at	Glyma20g23420.1		(Q9FQE0) Glutathione S-transferase GST 18 (EC 2.5.1.18) (Fragment)	+	SAvSC	8.01992	8.90185	8.62899	9.17582	0.0351803	1	1.84284
Gma.8514.1.S1_at	Glyma20g23420.1		(Q9FQE0) Glutathione S-transferase GST 18 (EC 2.5.1.18) (Fragment)	+	RAvRC	8.01992	8.90185	8.62899	9.17582	0.179031	0.0216112	1.46087
Gma.8514.1.S1_at	Glyma20g23420.1		(Q9FQE0) Glutathione S-transferase GST 18 (EC 2.5.1.18) (Fragment)	+	RCvSC	8.01992	8.90185	8.62899	9.17582	0.136218	0.382104	1.52527
Gma.8515.1.S1_at	Glyma05g29390.1		(Q9FQE1) Glutathione S-transferase GST 17 (EC 2.5.1.18)	+	SAvSC	5.61451	5.29871	4.9122	5.55852	0.369931	1	-1.2447
Gma.8515.1.S1_at	Glyma05g29390.1		(Q9FQE1) Glutathione S-transferase GST 17 (EC 2.5.1.18)	+	RAvRC	5.61451	5.29871	4.9122	5.55852	0.0737156	0.0215864	1.56517
Gma.8515.1.S1_at	Glyma05g29390.1		(Q9FQE1) Glutathione S-transferase GST 17 (EC 2.5.1.18)	+	RCvSC	5.61451	5.29871	4.9122	5.55852	0.0533547	0.279317	-1.6271
Gma.8516.1.S1_at	Glyma18g41350.1		(Q9FQE7) Glutathione S-transferase GST 11 (EC 2.5.1.18)	+	SAvSC	6.73925	6.45041	6.39926	7.05436	0.418181	1	-1.22166
Gma.8516.1.S1_at	Glyma18g41350.1		(Q9FQE7) Glutathione S-transferase GST 11 (EC 2.5.1.18)	+	RAvRC	6.73925	6.45041	6.39926	7.05436	0.0739797	0.0215864	1.57472
Gma.8516.1.S1_at	Glyma18g41350.1		(Q9FQE7) Glutathione S-transferase GST 11 (EC 2.5.1.18)	+	RCvSC	6.73925	6.45041	6.39926	7.05436	0.341906	0.458237	-1.26574
Gma.8518.1.S1_at	Glyma07g16850.1		(Q9FQF1) Glutathione S-transferase GST 7 (EC 2.5.1.18)	+	SAvSC	6.86871	8.59227	7.01097	8.62296	0.000442055	0.0984892	3.30248
Gma.8518.1.S1_at	Glyma07g16850.1		(Q9FQF1) Glutathione S-transferase GST 7 (EC 2.5.1.18)	+	RAvRC	6.86871	8.59227	7.01097	8.62296	0.000858855	0.0215864	3.05673
Gma.8518.1.S1_at	Glyma07g16850.1		(Q9FQF1) Glutathione S-transferase GST 7 (EC 2.5.1.18)	+	RCvSC	6.86871	8.59227	7.01097	8.62296	0.739862	0.559937	1.10363
Gma.8519.1.S1_at	Glyma07g16850.4		(Q9FQF2) Glutathione S-transferase GST 6 (EC 2.5.1.18)	+	SAvSC	7.73991	8.4496	7.57016	8.1051	0.0762941	1	1.63545
Gma.8519.1.S1_at	Glyma07g16850.4		(Q9FQF2) Glutathione S-transferase GST 6 (EC 2.5.1.18)	+	RAvRC	7.73991	8.4496	7.57016	8.1051	0.175389	0.0216112	1.44888
Gma.8519.1.S1_at	Glyma07g16850.4		(Q9FQF2) Glutathione S-transferase GST 6 (EC 2.5.1.18)	+	RCvSC	7.73991	8.4496	7.57016	8.1051	0.66166	0.53922	-1.12486
Gma.9013.1.S1_at	Glyma03g16600.1		(Q9FQE5) Glutathione S-transferase GST 13 (EC 2.5.1.18)	+	SAvSC	7.04376	7.98334	7.12636	7.85946	0.0137333	0.902692	1.91797
Gma.9013.1.S1_at	Glyma03g16600.1		(Q9FQE5) Glutathione S-transferase GST 13 (EC 2.5.1.18)	+	RAvRC	7.04376	7.98334	7.12636	7.85946	0.0488988	0.0215864	1.66221
Gma.9013.1.S1_at	Glyma03g16600.1		(Q9FQE5) Glutathione S-transferase GST 13 (EC 2.5.1.18)	+	RCvSC	7.04376	7.98334	7.12636	7.85946	0.817142	0.57822	1.05893
Gma.9013.1.S1_x_at	Glyma03g16600.1		(Q9FQE5) Glutathione S-transferase GST 13 (EC 2.5.1.18)	+	SAvSC	6.988	7.98937	7.25415	7.93649	0.0080249	0.662594	2.0019
Gma.9013.1.S1_x_at	Glyma03g16600.1		(Q9FQE5) Glutathione S-transferase GST 13 (EC 2.5.1.18)	+	RAvRC	6.988	7.98937	7.25415	7.93649	0.060468	0.0215864	1.60474
Gma.9013.1.S1_x_at	Glyma03g16600.1		(Q9FQE5) Glutathione S-transferase GST 13 (EC 2.5.1.18)	+	RCvSC	6.988	7.98937	7.25415	7.93649	0.4497	0.485477	1.2026
GmaAffx.12145.1.S1_at	Glyma20g30250.1		myb family transcription factor; similar to myb family transcription factor [Arabidopsis thaliana]	+	SAvSC	9.154	9.0513	9.15062	9.22405	0.777451	1	-1.07378
GmaAffx.12145.1.S1_at	Glyma20g30250.1		myb family transcription factor; similar to myb family transcription factor [Arabidopsis thaliana]	+	RAvRC	9.154	9.0513	9.15062	9.22405	0.839772	0.0492655	1.05222
GmaAffx.12145.1.S1_at	Glyma20g30250.1		myb family transcription factor; similar to myb family transcription factor [Arabidopsis thaliana]	+	RCvSC	9.154	9.0513	9.15062	9.22405	0.992572	0.621719	-1.00235
GmaAffx.12439.1.S1_at	Glyma03g19030.1		(Q4VPE5) Phantastica transcription factor b	+	SAvSC	9.51694	8.99966	9.13541	9.22019	0.16832	1	-1.43126
GmaAffx.12439.1.S1_at	Glyma03g19030.1		(Q4VPE5) Phantastica transcription factor b	+	RAvRC	9.51694	8.99966	9.13541	9.22019	0.81787	0.0481264	1.06053
GmaAffx.12439.1.S1_at	Glyma03g19030.1		(Q4VPE5) Phantastica transcription factor b	+	RCvSC	9.51694	8.99966	9.13541	9.22019	0.305196	0.448575	-1.30273
GmaAffx.12474.1.S1_at	Glyma04g33720.1		Encodes a R2R3 type Myb transcription factor whose expression is strongly induced by abscisic acid.	+	SAvSC	6.3972	6.73086	6.48204	6.9979	0.372021	1	1.26021
GmaAffx.12474.1.S1_at	Glyma04g33720.1		Encodes a R2R3 type Myb transcription factor whose expression is strongly induced by abscisic acid.	+	RAvRC	6.3972	6.73086	6.48204	6.9979	0.17241	0.0216112	1.42985
GmaAffx.12474.1.S1_at	Glyma04g33720.1		Encodes a R2R3 type Myb transcription factor whose expression is strongly induced by abscisic acid.	+	RCvSC	6.3972	6.73086	6.48204	6.9979	0.819036	0.578688	1.06057
GmaAffx.12694.1.S1_at	Glyma06g16820.1		Encodes a R2R3 MYB protein which is involved in the response to UV-B. It functions as a repressor	+	SAvSC	7.72026	7.24238	7.24099	7.63549	0.130173	1	-1.39269
GmaAffx.12694.1.S1_at	Glyma06g16820.1		Encodes a R2R3 MYB protein which is involved in the response to UV-B. It functions as a repressor	+	RAvRC	7.72026	7.24238	7.24099	7.63549	0.208076	0.021885	1.31448
GmaAffx.12694.1.S1_at	Glyma06g16820.1		Encodes a R2R3 MYB protein which is involved in the response to UV-B. It functions as a repressor	+	RCvSC	7.72026	7.24238	7.24099	7.63549	0.129108	0.376638	-1.39404
GmaAffx.12694.2.S1_at	<no gene>		Encodes a member of MYB3R- and R2R3- type MYB- encoding genes	+	SAvSC	4.70219	4.57356	4.5026	4.82659	0.695813	1	-1.09326
GmaAffx.12694.2.S1_at	<no gene>		Encodes a member of MYB3R- and R2R3- type MYB- encoding genes	+	RAvRC	4.70219	4.57356	4.5026	4.82659	0.328846	0.0253543	1.25179
GmaAffx.12694.2.S1_at	<no gene>		Encodes a member of MYB3R- and R2R3- type MYB- encoding genes	+	RCvSC	4.70219	4.57356	4.5026	4.82659	0.544988	0.508774	-1.14837
GmaAffx.12694.2.S1_x_at	Glyma04g38240.1		Encodes a member of MYB3R- and R2R3- type MYB- encoding genes	+	SAvSC	4.86505	4.81509	4.88428	4.95266	0.872615	1	-1.03523
GmaAffx.12694.2.S1_x_at	Glyma04g38240.1		Encodes a member of MYB3R- and R2R3- type MYB- encoding genes	+	RAvRC	4.86505	4.81509	4.88428	4.95266	0.826327	0.04857	1.04854
GmaAffx.12694.2.S1_x_at	Glyma04g38240.1		Encodes a member of MYB3R- and R2R3- type MYB- encoding genes	+	RCvSC	4.86505	4.81509	4.88428	4.95266	0.950762	0.612139	1.01342
GmaAffx.1301.79.S1_at	Glyma16g01980.4		(Q8L5P7) LHY protein	+	SAvSC	8.24233	7.91024	8.11926	8.67064	0.372227	1	-1.25884
GmaAffx.1301.79.S1_at	Glyma16g01980.4		(Q8L5P7) LHY protein	+	RAvRC	8.24233	7.91024	8.11926	8.67064	0.144165	0.0215864	1.46549
GmaAffx.1301.79.S1_at	Glyma16g01980.4		(Q8L5P7) LHY protein	+	RCvSC	8.24233	7.91024	8.11926	8.67064	0.739057	0.559687	-1.08905
GmaAffx.13107.1.S1_at	Glyma09g37040.1		Member of the R2R3 factor gene family.	+	SAvSC	6.41541	6.39577	6.50668	6.69745	0.957184	1	-1.01371
GmaAffx.13107.1.S1_at	Glyma09g37040.1		Member of the R2R3 factor gene family.	+	RAvRC	6.41541	6.39577	6.50668	6.69745	0.60313	0.0372776	1.14137
GmaAffx.13107.1.S1_at	Glyma09g37040.1		Member of the R2R3 factor gene family.	+	RCvSC	6.41541	6.39577	6.50668	6.69745	0.803138	0.575323	1.06531
GmaAffx.15190.1.A1_at	Glyma04g07420.1		ABC transporter family involved in resistant to lead. Localizes to plasma membrane. Upregulated by	+	SAvSC	5.24659	5.09744	4.92162	5.0286	0.653617	1	-1.10892
GmaAffx.15190.1.A1_at	Glyma04g07420.1		ABC transporter family involved in resistant to lead. Localizes to plasma membrane. Upregulated by	+	RAvRC	5.24659	5.09744	4.92162	5.0286	0.747311	0.0444884	1.07697
GmaAffx.15190.1.A1_at	Glyma04g07420.1		ABC transporter family involved in resistant to lead. Localizes to plasma membrane. Upregulated by	+	RCvSC	5.24659	5.09744	4.92162	5.0286	0.332028	0.455545	-1.25264
GmaAffx.15471.1.S1_at	Glyma12g07110.2		Encodes a putative transcription factor (MYB59).	+	SAvSC	9.44107	9.07035	8.67218	9.22742	0.310056	1	-1.293
GmaAffx.15471.1.S1_at	Glyma12g07110.2		Encodes a putative transcription factor (MYB59).	+	RAvRC	9.44107	9.07035	8.67218	9.22742	0.133469	0.0215864	1.46941
GmaAffx.15471.1.S1_at	Glyma12g07110.2		Encodes a putative transcription factor (MYB59).	+	RCvSC	9.44107	9.07035	8.67218	9.22742	0.0417737	0.252924	-1.70396
GmaAffx.15471.2.S1_at	Glyma11g15180.5		Encodes a putative transcription factor (MYB59).	+	SAvSC	6.57755	6.61939	6.66023	7	0.904286	1	1.02943
GmaAffx.15471.2.S1_at	Glyma11g15180.5		Encodes a putative transcription factor (MYB59).	+	RAvRC	6.57755	6.61939	6.66023	7	0.333584	0.0255092	1.26556
GmaAffx.15471.2.S1_at	Glyma11g15180.5		Encodes a putative transcription factor (MYB59).	+	RCvSC	6.57755	6.61939	6.66023	7	0.812273	0.577427	1.05898
GmaAffx.15471.3.S1_s_at	Glyma12g07110.2		Encodes a putative transcription factor (MYB59).	+	SAvSC	8.3619	8.0541	7.9191	8.42538	0.386099	1	-1.23783
GmaAffx.15471.3.S1_s_at	Glyma12g07110.2		Encodes a putative transcription factor (MYB59).	+	RAvRC	8.3619	8.0541	7.9191	8.42538	0.159447	0.0215906	1.42038
GmaAffx.15471.3.S1_s_at	Glyma12g07110.2		Encodes a putative transcription factor (MYB59).	+	RCvSC	8.3619	8.0541	7.9191	8.42538	0.216269	0.420913	-1.35925
GmaAffx.15471.3.S1_x_at	Glyma12g07110.2		Encodes a putative transcription factor (MYB59).	+	SAvSC	8.0603	7.58095	6.98264	7.2495	0.228932	1	-1.39411
GmaAffx.15471.3.S1_x_at	Glyma12g07110.2		Encodes a putative transcription factor (MYB59).	+	RAvRC	8.0603	7.58095	6.98264	7.2495	0.498471	0.03235	1.20318
GmaAffx.15471.3.S1_x_at	Glyma12g07110.2		Encodes a putative transcription factor (MYB59).	+	RCvSC	8.0603	7.58095	6.98264	7.2495	0.0105101	0.13215	-2.11061
GmaAffx.15955.1.S1_at	Glyma11g02060.1		Nuclear-localized R3-type MYB transcription factor. Positive regulator of hair-cell differentiation	+	SAvSC	5.52644	6.92016	5.5894	7.16024	0.000720894	0.13744	2.62756
GmaAffx.15955.1.S1_at	Glyma11g02060.1		Nuclear-localized R3-type MYB transcription factor. Positive regulator of hair-cell differentiation	+	RAvRC	5.52644	6.92016	5.5894	7.16024	0.000207125	0.00956212	2.97077
GmaAffx.15955.1.S1_at	Glyma11g02060.1		Nuclear-localized R3-type MYB transcription factor. Positive regulator of hair-cell differentiation	+	RCvSC	5.52644	6.92016	5.5894	7.16024	0.862461	0.58907	1.04461
GmaAffx.17057.1.S1_at	Glyma17g30980.1		(Q1SFG2) Glycoside hydrolase, family 10; AAA ATPase	+	SAvSC	5.3633	5.20734	5.14701	5.28659	0.640855	1	-1.11416
GmaAffx.17057.1.S1_at	Glyma17g30980.1		(Q1SFG2) Glycoside hydrolase, family 10; AAA ATPase	+	RAvRC	5.3633	5.20734	5.14701	5.28659	0.676164	0.0408924	1.10159
GmaAffx.17057.1.S1_at	Glyma17g30980.1		(Q1SFG2) Glycoside hydrolase, family 10; AAA ATPase	+	RCvSC	5.3633	5.20734	5.14701	5.28659	0.518543	0.502369	-1.16174
GmaAffx.1865.1.S1_at	Glyma09g24400.1		(Q2LMD6) MYBR5	+	SAvSC	6.48389	6.6049	6.29689	6.60181	0.736057	1	1.0875
GmaAffx.1865.1.S1_at	Glyma09g24400.1		(Q2LMD6) MYBR5	+	RAvRC	6.48389	6.6049	6.29689	6.60181	0.3987	0.0280457	1.23534
GmaAffx.1865.1.S1_at	Glyma09g24400.1		(Q2LMD6) MYBR5	+	RCvSC	6.48389	6.6049	6.29689	6.60181	0.60306	0.522854	-1.13839
GmaAffx.1865.2.S1_at	Glyma16g29740.1		(Q2LMD6) MYBR5	+	SAvSC	8.01701	7.59322	7.31911	7.83018	0.237245	1	-1.34145
GmaAffx.1865.2.S1_at	Glyma16g29740.1		(Q2LMD6) MYBR5	+	RAvRC	8.01701	7.59322	7.31911	7.83018	0.156769	0.0215906	1.4251
GmaAffx.1865.2.S1_at	Glyma16g29740.1		(Q2LMD6) MYBR5	+	RCvSC	8.01701	7.59322	7.31911	7.83018	0.057382	0.286972	-1.62214
GmaAffx.1889.1.S1_at	Glyma04g42280.1		(Q2HV99) Protein kinase; Type I EGF	+	SAvSC	6.72403	7.40103	6.72861	7.49701	0.0675087	1	1.59881
GmaAffx.1889.1.S1_at	Glyma04g42280.1		(Q2HV99) Protein kinase; Type I EGF	+	RAvRC	6.72403	7.40103	6.72861	7.49701	0.0398512	0.0215864	1.70338
GmaAffx.1889.1.S1_at	Glyma04g42280.1		(Q2HV99) Protein kinase; Type I EGF	+	RCvSC	6.72403	7.40103	6.72861	7.49701	0.989754	0.621341	1.00318
GmaAffx.20956.1.S1_at	Glyma10g05560.3		myb family transcription factor; similar to LCL1 (LHY/CCA1-LIKE 1), DNA binding / transcription fac	+	SAvSC	5.63961	5.74068	5.80753	5.91405	0.746208	1	1.07257
GmaAffx.20956.1.S1_at	Glyma10g05560.3		myb family transcription factor; similar to LCL1 (LHY/CCA1-LIKE 1), DNA binding / transcription fac	+	RAvRC	5.63961	5.74068	5.80753	5.91405	0.733074	0.0437585	1.07663
GmaAffx.20956.1.S1_at	Glyma10g05560.3		myb family transcription factor; similar to LCL1 (LHY/CCA1-LIKE 1), DNA binding / transcription fac	+	RCvSC	5.63961	5.74068	5.80753	5.91405	0.591507	0.519585	1.12344
GmaAffx.21790.1.S1_at	Glyma04g10540.1		Encodes glutathione transferase belonging to the tau class of GSTs.	+	SAvSC	7.1016	6.72609	6.8519	7.3311	0.270566	1	-1.29729
GmaAffx.21790.1.S1_at	Glyma04g10540.1		Encodes glutathione transferase belonging to the tau class of GSTs.	+	RAvRC	7.1016	6.72609	6.8519	7.3311	0.163013	0.0215906	1.39397
GmaAffx.21790.1.S1_at	Glyma04g10540.1		Encodes glutathione transferase belonging to the tau class of GSTs.	+	RCvSC	7.1016	6.72609	6.8519	7.3311	0.460582	0.48839	-1.18896
GmaAffx.24410.1.A1_at	Glyma03g41100.1		Member of the R2R3 factor gene family.	+	SAvSC	5.17739	5.23449	5.17708	5.3506	0.861046	1	1.04037
GmaAffx.24410.1.A1_at	Glyma03g41100.1		Member of the R2R3 factor gene family.	+	RAvRC	5.17739	5.23449	5.17708	5.3506	0.595737	0.0369228	1.12781
GmaAffx.24410.1.A1_at	Glyma03g41100.1		Member of the R2R3 factor gene family.	+	RCvSC	5.17739	5.23449	5.17708	5.3506	0.99923	0.623302	-1.00022
GmaAffx.26767.2.S1_at	Glyma13g01200.1		Putative homolog of the Blind gene in tomato. Together with RAX1 and RAX3 belong to the class R2R3	+	SAvSC	5.22059	5.28743	5.17141	5.26643	0.830035	1	1.04742
GmaAffx.26767.2.S1_at	Glyma13g01200.1		Putative homolog of the Blind gene in tomato. Together with RAX1 and RAX3 belong to the class R2R3	+	RAvRC	5.22059	5.28743	5.17141	5.26643	0.760362	0.0451501	1.06808
GmaAffx.26767.2.S1_at	Glyma13g01200.1		Putative homolog of the Blind gene in tomato. Together with RAX1 and RAX3 belong to the class R2R3	+	RCvSC	5.22059	5.28743	5.17141	5.26643	0.874461	0.592093	-1.03468
GmaAffx.31548.1.S1_at	Glyma06g18830.1		Member of the R2R3 factor gene family.	+	SAvSC	5.28632	5.2948	5.19706	5.17875	0.978987	1	1.00589
GmaAffx.31548.1.S1_at	Glyma06g18830.1		Member of the R2R3 factor gene family.	+	RAvRC	5.28632	5.2948	5.19706	5.17875	0.954642	0.0552707	-1.01277
GmaAffx.31548.1.S1_at	Glyma06g18830.1		Member of the R2R3 factor gene family.	+	RCvSC	5.28632	5.2948	5.19706	5.17875	0.78171	0.570086	-1.06382
GmaAffx.33882.1.S1_at	Glyma15g14320.3		ATTRB1/TRB1 (TELOMERE REPEAT BINDING FACTOR 1); DNA binding / transcription factor; similar to ATTR	+	SAvSC	9.23147	9.50427	9.27023	9.71515	0.492117	1	1.20815
GmaAffx.33882.1.S1_at	Glyma15g14320.3		ATTRB1/TRB1 (TELOMERE REPEAT BINDING FACTOR 1); DNA binding / transcription factor; similar to ATTR	+	RAvRC	9.23147	9.50427	9.27023	9.71515	0.266455	0.0232656	1.36124
GmaAffx.33882.1.S1_at	Glyma15g14320.3		ATTRB1/TRB1 (TELOMERE REPEAT BINDING FACTOR 1); DNA binding / transcription factor; similar to ATTR	+	RCvSC	9.23147	9.50427	9.27023	9.71515	0.921872	0.604232	1.02723
GmaAffx.34457.1.S1_at	Glyma08g44260.1		Encodes a poly(A)-specific ribonuclease, AtPARN. Expression of AtPARN is upregulated by ABA or stre	+	SAvSC	6.59332	6.61818	6.52002	6.95134	0.945876	1	1.01738
GmaAffx.34457.1.S1_at	Glyma08g44260.1		Encodes a poly(A)-specific ribonuclease, AtPARN. Expression of AtPARN is upregulated by ABA or stre	+	RAvRC	6.59332	6.61818	6.52002	6.95134	0.245589	0.0227024	1.34847
GmaAffx.34457.1.S1_at	Glyma08g44260.1		Encodes a poly(A)-specific ribonuclease, AtPARN. Expression of AtPARN is upregulated by ABA or stre	+	RCvSC	6.59332	6.61818	6.52002	6.95134	0.841404	0.584887	-1.05212
GmaAffx.35264.1.S1_at	Glyma19g29750.1		putative transcription factor of the R2R3-MYB gene family. Transcript increases under conditions th	+	SAvSC	8.13368	8.32432	8.23484	8.53163	0.625196	1	1.14127
GmaAffx.35264.1.S1_at	Glyma19g29750.1		putative transcription factor of the R2R3-MYB gene family. Transcript increases under conditions th	+	RAvRC	8.13368	8.32432	8.23484	8.53163	0.448572	0.0301251	1.22841
GmaAffx.35264.1.S1_at	Glyma19g29750.1		putative transcription factor of the R2R3-MYB gene family. Transcript increases under conditions th	+	RCvSC	8.13368	8.32432	8.23484	8.53163	0.795093	0.573774	1.07264
GmaAffx.36484.1.S1_s_at	Glyma15g06780.1		(Q9XFB4) PR1a precursor	+	SAvSC	9.20926	12.375	9.25387	11.8337	3.36762e-06	0.00384246	8.9737
GmaAffx.36484.1.S1_s_at	Glyma15g06780.1		(Q9XFB4) PR1a precursor	+	RAvRC	9.20926	12.375	9.25387	11.8337	5.44154e-05	0.00524127	5.97889
GmaAffx.36484.1.S1_s_at	Glyma15g06780.1		(Q9XFB4) PR1a precursor	+	RCvSC	9.20926	12.375	9.25387	11.8337	0.933266	0.607523	1.0314
GmaAffx.36677.1.S1_at	Glyma04g33210.1		Member of the R2R3 factor gene family.	+	SAvSC	6.7943	6.38821	6.15058	6.45436	0.220779	1	-1.32509
GmaAffx.36677.1.S1_at	Glyma04g33210.1		Member of the R2R3 factor gene family.	+	RAvRC	6.7943	6.38821	6.15058	6.45436	0.356339	0.0263516	1.23438
GmaAffx.36677.1.S1_at	Glyma04g33210.1		Member of the R2R3 factor gene family.	+	RCvSC	6.7943	6.38821	6.15058	6.45436	0.0577662	0.287432	-1.56235
GmaAffx.3765.2.A1_at	<no gene>		(Q8L5P7) LHY protein	+	SAvSC	5.82885	5.33322	5.36506	5.90072	0.18531	1	-1.40994
GmaAffx.3765.2.A1_at	<no gene>		(Q8L5P7) LHY protein	+	RAvRC	5.82885	5.33322	5.36506	5.90072	0.15352	0.0215864	1.44961
GmaAffx.3765.2.A1_at	<no gene>		(Q8L5P7) LHY protein	+	RCvSC	5.82885	5.33322	5.36506	5.90072	0.214132	0.420243	-1.37916
GmaAffx.3765.2.S1_at	Glyma03g42260.1		(Q8L5P7) LHY protein	+	SAvSC	6.07927	5.94301	5.89017	5.90518	0.681443	1	-1.09905
GmaAffx.3765.2.S1_at	Glyma03g42260.1		(Q8L5P7) LHY protein	+	RAvRC	6.07927	5.94301	5.89017	5.90518	0.963881	0.0557505	1.01045
GmaAffx.3765.2.S1_at	Glyma03g42260.1		(Q8L5P7) LHY protein	+	RCvSC	6.07927	5.94301	5.89017	5.90518	0.569536	0.514465	-1.14005
GmaAffx.38030.1.S1_at	Glyma01g40220.1		ATTRB1/TRB1 (TELOMERE REPEAT BINDING FACTOR 1); DNA binding / transcription factor; similar to ATTR	+	SAvSC	6.7687	6.68674	6.56034	7.09169	0.810325	1	-1.05846
GmaAffx.38030.1.S1_at	Glyma01g40220.1		ATTRB1/TRB1 (TELOMERE REPEAT BINDING FACTOR 1); DNA binding / transcription factor; similar to ATTR	+	RAvRC	6.7687	6.68674	6.56034	7.09169	0.128775	0.0215864	1.44527
GmaAffx.38030.1.S1_at	Glyma01g40220.1		ATTRB1/TRB1 (TELOMERE REPEAT BINDING FACTOR 1); DNA binding / transcription factor; similar to ATTR	+	RCvSC	6.7687	6.68674	6.56034	7.09169	0.543109	0.508172	-1.15537
GmaAffx.39483.1.A1_at	Glyma07g33960.1		(P81393) MYB-related protein 308	+	SAvSC	5.20221	5.15449	4.94745	5.29694	0.886571	1	-1.03363
GmaAffx.39483.1.A1_at	Glyma07g33960.1		(P81393) MYB-related protein 308	+	RAvRC	5.20221	5.15449	4.94745	5.29694	0.301599	0.0244009	1.27411
GmaAffx.39483.1.A1_at	Glyma07g33960.1		(P81393) MYB-related protein 308	+	RCvSC	5.20221	5.15449	4.94745	5.29694	0.449058	0.485321	-1.19314
GmaAffx.40165.1.S1_at	Glyma06g45520.1		Member of the R2R3 factor gene family.	+	SAvSC	5.94612	6.36403	5.99399	6.23969	0.23103	1	1.33599
GmaAffx.40165.1.S1_at	Glyma06g45520.1		Member of the R2R3 factor gene family.	+	RAvRC	5.94612	6.36403	5.99399	6.23969	0.47697	0.0313861	1.18567
GmaAffx.40165.1.S1_at	Glyma06g45520.1		Member of the R2R3 factor gene family.	+	RCvSC	5.94612	6.36403	5.99399	6.23969	0.889236	0.595812	1.03374
GmaAffx.40735.1.S1_at	Glyma01g40220.1		(Q2LMD5) MYBR6	+	SAvSC	7.35768	7.47597	7.35483	7.65488	0.711165	1	1.08545
GmaAffx.40735.1.S1_at	Glyma01g40220.1		(Q2LMD5) MYBR6	+	RAvRC	7.35768	7.47597	7.35483	7.65488	0.351344	0.0261599	1.23119
GmaAffx.40735.1.S1_at	Glyma01g40220.1		(Q2LMD5) MYBR6	+	RCvSC	7.35768	7.47597	7.35483	7.65488	0.992879	0.621719	-1.00198
GmaAffx.40841.1.S1_at	Glyma13g43870.5		ABC transporter family involved in resistant to lead. Localizes to plasma membrane. Upregulated by	+	SAvSC	9.27816	10.7435	9.70008	10.9862	0.00493566	0.496905	2.76122
GmaAffx.40841.1.S1_at	Glyma13g43870.5		ABC transporter family involved in resistant to lead. Localizes to plasma membrane. Upregulated by	+	RAvRC	9.27816	10.7435	9.70008	10.9862	0.012019	0.0215864	2.43869
GmaAffx.40841.1.S1_at	Glyma13g43870.5		ABC transporter family involved in resistant to lead. Localizes to plasma membrane. Upregulated by	+	RCvSC	9.27816	10.7435	9.70008	10.9862	0.381515	0.469051	1.33971
GmaAffx.40917.1.S1_at	Glyma08g40460.1		DNA-binding family protein; similar to myb family transcription factor [Arabidopsis thaliana] (TAIR	+	SAvSC	8.77419	8.66333	8.62595	8.97123	0.8043	1	-1.07987
GmaAffx.40917.1.S1_at	Glyma08g40460.1		DNA-binding family protein; similar to myb family transcription factor [Arabidopsis thaliana] (TAIR	+	RAvRC	8.77419	8.66333	8.62595	8.97123	0.442839	0.0298676	1.2704
GmaAffx.40917.1.S1_at	Glyma08g40460.1		DNA-binding family protein; similar to myb family transcription factor [Arabidopsis thaliana] (TAIR	+	RCvSC	8.77419	8.66333	8.62595	8.97123	0.740522	0.559937	-1.10822
GmaAffx.42847.1.S1_s_at	Glyma15g06790.1		(Q9XFB4) PR1a precursor	+	SAvSC	9.82812	11.9619	9.68618	11.4921	0.000160923	0.0469708	4.38854
GmaAffx.42847.1.S1_s_at	Glyma15g06790.1		(Q9XFB4) PR1a precursor	+	RAvRC	9.82812	11.9619	9.68618	11.4921	0.000914501	0.0215864	3.49642
GmaAffx.42847.1.S1_s_at	Glyma15g06790.1		(Q9XFB4) PR1a precursor	+	RCvSC	9.82812	11.9619	9.68618	11.4921	0.768853	0.56679	-1.10339
GmaAffx.42847.2.S1_at	Glyma15g06800.1		(Q9XFB4) PR1a precursor	+	SAvSC	10.6385	12.6989	11.1148	12.8902	9.3903e-05	0.0308364	4.17095
GmaAffx.42847.2.S1_at	Glyma15g06800.1		(Q9XFB4) PR1a precursor	+	RAvRC	10.6385	12.6989	11.1148	12.8902	0.000485901	0.0178696	3.42333
GmaAffx.42847.2.S1_at	Glyma15g06800.1		(Q9XFB4) PR1a precursor	+	RCvSC	10.6385	12.6989	11.1148	12.8902	0.290181	0.444359	1.39108
GmaAffx.4537.1.S1_at	<no gene>		Encodes GRX480, a member of the glutaredoxin family that regulates protein redox state.	+	SAvSC	5.74506	7.90132	6.10164	7.73992	9.32624e-06	0.00731585	4.45758
GmaAffx.4537.1.S1_at	<no gene>		Encodes GRX480, a member of the glutaredoxin family that regulates protein redox state.	+	RAvRC	5.74506	7.90132	6.10164	7.73992	0.000279482	0.0118906	3.11295
GmaAffx.4537.1.S1_at	<no gene>		Encodes GRX480, a member of the glutaredoxin family that regulates protein redox state.	+	RCvSC	5.74506	7.90132	6.10164	7.73992	0.364083	0.464456	1.28038
GmaAffx.4896.1.A1_at	<no gene>		ABC transporter family involved in resistant to lead. Localizes to plasma membrane. Upregulated by	+	SAvSC	6.1303	6.22303	5.90636	6.74264	0.814838	1	1.06638
GmaAffx.4896.1.A1_at	<no gene>		ABC transporter family involved in resistant to lead. Localizes to plasma membrane. Upregulated by	+	RAvRC	6.1303	6.22303	5.90636	6.74264	0.0431366	0.0215864	1.78544
GmaAffx.4896.1.A1_at	<no gene>		ABC transporter family involved in resistant to lead. Localizes to plasma membrane. Upregulated by	+	RCvSC	6.1303	6.22303	5.90636	6.74264	0.572739	0.515335	-1.16792
GmaAffx.50447.1.S1_at	Glyma05g28330.1		(Q1SB09) P-type trefoil; UDP-glucuronosyl/UDP-glucosyltransferase	+	SAvSC	8.99166	8.70188	7.67495	8.11994	0.395981	1	-1.22245
GmaAffx.50447.1.S1_at	Glyma05g28330.1		(Q1SB09) P-type trefoil; UDP-glucuronosyl/UDP-glucosyltransferase	+	RAvRC	8.99166	8.70188	7.67495	8.11994	0.196913	0.0217635	1.36131
GmaAffx.50447.1.S1_at	Glyma05g28330.1		(Q1SB09) P-type trefoil; UDP-glucuronosyl/UDP-glucosyltransferase	+	RCvSC	8.99166	8.70188	7.67495	8.11994	0.000633629	0.0253831	-2.49098
GmaAffx.50673.2.S1_s_at	Glyma05g32850.1		induced by wounding, belongs to a large family of putative transcriptional activators with NAC doma	+	SAvSC	7.31696	8.92407	7.19205	8.12592	0.000524782	0.110469	3.04641
GmaAffx.50673.2.S1_s_at	Glyma05g32850.1		induced by wounding, belongs to a large family of putative transcriptional activators with NAC doma	+	RAvRC	7.31696	8.92407	7.19205	8.12592	0.0288259	0.0215864	1.91039
GmaAffx.50673.2.S1_s_at	Glyma05g32850.1		induced by wounding, belongs to a large family of putative transcriptional activators with NAC doma	+	RCvSC	7.31696	8.92407	7.19205	8.12592	0.75846	0.563878	-1.09044
GmaAffx.5080.1.A1_at	Glyma19g35270.1		ABC transporter family involved in resistant to lead. Localizes to plasma membrane. Upregulated by	+	SAvSC	5.4988	5.7011	5.64913	5.79404	0.528553	1	1.15053
GmaAffx.5080.1.A1_at	Glyma19g35270.1		ABC transporter family involved in resistant to lead. Localizes to plasma membrane. Upregulated by	+	RAvRC	5.4988	5.7011	5.64913	5.79404	0.651012	0.0396264	1.10566
GmaAffx.5080.1.A1_at	Glyma19g35270.1		ABC transporter family involved in resistant to lead. Localizes to plasma membrane. Upregulated by	+	RCvSC	5.4988	5.7011	5.64913	5.79404	0.638921	0.53234	1.10983
GmaAffx.5080.1.S1_at	Glyma19g35270.1		ABC transporter family involved in resistant to lead. Localizes to plasma membrane. Upregulated by	+	SAvSC	5.04848	5.19487	4.76238	5.37662	0.654325	1	1.10679
GmaAffx.5080.1.S1_at	Glyma19g35270.1		ABC transporter family involved in resistant to lead. Localizes to plasma membrane. Upregulated by	+	RAvRC	5.04848	5.19487	4.76238	5.37662	0.0691709	0.0215864	1.53076
GmaAffx.5080.1.S1_at	Glyma19g35270.1		ABC transporter family involved in resistant to lead. Localizes to plasma membrane. Upregulated by	+	RCvSC	5.04848	5.19487	4.76238	5.37662	0.384315	0.469945	-1.21935
GmaAffx.51621.1.S1_at	Glyma17g35620.1		Member of the R2R3 factor MYB gene family involved in mediating plant responses to a variety of abi	+	SAvSC	8.03811	8.4348	7.42924	8.09475	0.26435	1	1.31648
GmaAffx.51621.1.S1_at	Glyma17g35620.1		Member of the R2R3 factor MYB gene family involved in mediating plant responses to a variety of abi	+	RAvRC	8.03811	8.4348	7.42924	8.09475	0.0671648	0.0215864	1.58613
GmaAffx.51621.1.S1_at	Glyma17g35620.1		Member of the R2R3 factor MYB gene family involved in mediating plant responses to a variety of abi	+	RCvSC	8.03811	8.4348	7.42924	8.09475	0.0921535	0.341951	-1.52507
GmaAffx.52752.1.S1_at	<no gene>		Encodes a R2R3 MYB protein which is involved in the response to UV-B. It functions as a repressor	+	SAvSC	7.75284	7.90569	7.61274	7.94536	0.690975	1	1.11176
GmaAffx.52752.1.S1_at	<no gene>		Encodes a R2R3 MYB protein which is involved in the response to UV-B. It functions as a repressor	+	RAvRC	7.75284	7.90569	7.61274	7.94536	0.389916	0.0277135	1.2593
GmaAffx.52752.1.S1_at	<no gene>		Encodes a R2R3 MYB protein which is involved in the response to UV-B. It functions as a repressor	+	RCvSC	7.75284	7.90569	7.61274	7.94536	0.715494	0.553456	-1.10198
GmaAffx.52752.1.S1_s_at	Glyma11g11450.1		Encodes a R2R3 MYB protein which is involved in the response to UV-B. It functions as a repressor	+	SAvSC	8.41295	8.41201	8.1017	8.70621	0.998051	1	-1.00065
GmaAffx.52752.1.S1_s_at	Glyma11g11450.1		Encodes a R2R3 MYB protein which is involved in the response to UV-B. It functions as a repressor	+	RAvRC	8.41295	8.41201	8.1017	8.70621	0.123934	0.0215864	1.52046
GmaAffx.52752.1.S1_s_at	Glyma11g11450.1		Encodes a R2R3 MYB protein which is involved in the response to UV-B. It functions as a repressor	+	RCvSC	8.41295	8.41201	8.1017	8.70621	0.419768	0.478974	-1.24078
GmaAffx.52752.2.S1_at	Glyma11g11450.1		Encodes a R2R3 MYB protein which is involved in the response to UV-B. It functions as a repressor	+	SAvSC	9.46664	9.44717	8.88129	9.51391	0.964978	1	-1.01359
GmaAffx.52752.2.S1_at	Glyma11g11450.1		Encodes a R2R3 MYB protein which is involved in the response to UV-B. It functions as a repressor	+	RAvRC	9.46664	9.44717	8.88129	9.51391	0.162291	0.0215906	1.55037
GmaAffx.52752.2.S1_at	Glyma11g11450.1		Encodes a R2R3 MYB protein which is involved in the response to UV-B. It functions as a repressor	+	RCvSC	9.46664	9.44717	8.88129	9.51391	0.19471	0.41186	-1.5004
GmaAffx.53869.1.S1_at	Glyma06g20800.1		Encodes a putative transcription factor (MYB94).	+	SAvSC	6.89276	7.01791	7.16545	7.52804	0.75715	1	1.09062
GmaAffx.53869.1.S1_at	Glyma06g20800.1		Encodes a putative transcription factor (MYB94).	+	RAvRC	6.89276	7.01791	7.16545	7.52804	0.373861	0.0270562	1.28573
GmaAffx.53869.1.S1_at	Glyma06g20800.1		Encodes a putative transcription factor (MYB94).	+	RCvSC	6.89276	7.01791	7.16545	7.52804	0.502078	0.498297	1.20806
GmaAffx.59620.1.S1_at	Glyma07g16270.1		(Q6UY58) Lectin-like receptor kinase 7;3	+	SAvSC	6.53184	6.58839	6.45963	6.93289	0.881081	1	1.03998
GmaAffx.59620.1.S1_at	Glyma07g16270.1		(Q6UY58) Lectin-like receptor kinase 7;3	+	RAvRC	6.53184	6.58839	6.45963	6.93289	0.217919	0.0220527	1.38825
GmaAffx.59620.1.S1_at	Glyma07g16270.1		(Q6UY58) Lectin-like receptor kinase 7;3	+	RCvSC	6.53184	6.58839	6.45963	6.93289	0.848536	0.586129	-1.05133
GmaAffx.59815.1.S1_at	Glyma17g13020.1		(Q9M9A3) F27J15.20 (At1g49010) (MYB transcription factor) (Hypothetical protein)	+	SAvSC	8.77862	8.33466	7.93452	8.50212	0.236813	1	-1.36033
GmaAffx.59815.1.S1_at	Glyma17g13020.1		(Q9M9A3) F27J15.20 (At1g49010) (MYB transcription factor) (Hypothetical protein)	+	RAvRC	8.77862	8.33466	7.93452	8.50212	0.133938	0.0215864	1.48206
GmaAffx.59815.1.S1_at	Glyma17g13020.1		(Q9M9A3) F27J15.20 (At1g49010) (MYB transcription factor) (Hypothetical protein)	+	RCvSC	8.77862	8.33466	7.93452	8.50212	0.0300046	0.218434	-1.79515
GmaAffx.60367.1.S1_at	Glyma04g04490.1		(Q1XAN1) Sucrose responsive element binding protein	+	SAvSC	6.07365	6.28929	6.42502	6.65295	0.543202	1	1.16121
GmaAffx.60367.1.S1_at	Glyma04g04490.1		(Q1XAN1) Sucrose responsive element binding protein	+	RAvRC	6.07365	6.28929	6.42502	6.65295	0.520628	0.0333557	1.17116
GmaAffx.60367.1.S1_at	Glyma04g04490.1		(Q1XAN1) Sucrose responsive element binding protein	+	RCvSC	6.07365	6.28929	6.42502	6.65295	0.324932	0.453361	1.27577
GmaAffx.62509.1.S1_s_at	Glyma20g29710.1		Member of the R2R3 factor gene family.	+	SAvSC	5.42494	5.33445	5.29472	5.61175	0.773654	1	-1.06473
GmaAffx.62509.1.S1_s_at	Glyma20g29710.1		Member of the R2R3 factor gene family.	+	RAvRC	5.42494	5.33445	5.29472	5.61175	0.318358	0.0249843	1.24576
GmaAffx.62509.1.S1_s_at	Glyma20g29710.1		Member of the R2R3 factor gene family.	+	RCvSC	5.42494	5.33445	5.29472	5.61175	0.679269	0.544302	-1.09446
GmaAffx.63449.1.S1_at	Glyma02g03020.2		DNA-binding family protein; similar to myb family transcription factor [Arabidopsis thaliana] (TAIR	+	SAvSC	7.32124	7.11742	6.97337	7.32915	0.545474	1	-1.15175
GmaAffx.63449.1.S1_at	Glyma02g03020.2		DNA-binding family protein; similar to myb family transcription factor [Arabidopsis thaliana] (TAIR	+	RAvRC	7.32124	7.11742	6.97337	7.32915	0.295059	0.0241646	1.27968
GmaAffx.63449.1.S1_at	Glyma02g03020.2		DNA-binding family protein; similar to myb family transcription factor [Arabidopsis thaliana] (TAIR	+	RCvSC	7.32124	7.11742	6.97337	7.32915	0.305682	0.448608	-1.27268
GmaAffx.63449.2.S1_at	Glyma01g04530.1		DNA-binding family protein; similar to myb family transcription factor [Arabidopsis thaliana] (TAIR	+	SAvSC	6.83819	6.909	7.07201	7.01813	0.836419	1	1.0503
GmaAffx.63449.2.S1_at	Glyma01g04530.1		DNA-binding family protein; similar to myb family transcription factor [Arabidopsis thaliana] (TAIR	+	RAvRC	6.83819	6.909	7.07201	7.01813	0.875147	0.051099	-1.03805
GmaAffx.63449.2.S1_at	Glyma01g04530.1		DNA-binding family protein; similar to myb family transcription factor [Arabidopsis thaliana] (TAIR	+	RCvSC	6.83819	6.909	7.07201	7.01813	0.497259	0.496838	1.17594
GmaAffx.63656.1.S1_at	Glyma17g31730.1		Encodes a a member of an alpha/beta barrel fold family of FMN-containing oxidoreductases.	+	SAvSC	8.58336	9.04749	6.59481	7.33722	0.172562	1	1.37949
GmaAffx.63656.1.S1_at	Glyma17g31730.1		Encodes a a member of an alpha/beta barrel fold family of FMN-containing oxidoreductases.	+	RAvRC	8.58336	9.04749	6.59481	7.33722	0.0339749	0.0215864	1.67296
GmaAffx.63656.1.S1_at	Glyma17g31730.1		Encodes a a member of an alpha/beta barrel fold family of FMN-containing oxidoreductases.	+	RCvSC	8.58336	9.04749	6.59481	7.33722	3.224e-06	0.000582182	-3.96838
GmaAffx.6637.1.S1_at	Glyma16g01980.4		Encodes a transcriptional repressor that performs overlapping functions with LHY in a regulatory fe	+	SAvSC	7.59132	7.53805	7.53095	8.06286	0.888272	1	-1.03762
GmaAffx.6637.1.S1_at	Glyma16g01980.4		Encodes a transcriptional repressor that performs overlapping functions with LHY in a regulatory fe	+	RAvRC	7.59132	7.53805	7.53095	8.06286	0.169161	0.0215906	1.44584
GmaAffx.6637.1.S1_at	Glyma16g01980.4		Encodes a transcriptional repressor that performs overlapping functions with LHY in a regulatory fe	+	RCvSC	7.59132	7.53805	7.53095	8.06286	0.873518	0.591834	-1.04273
GmaAffx.70592.1.A1_at	Glyma19g02890.1		Member of the R2R3 factor gene family.	+	SAvSC	5.77386	5.7358	5.71946	5.93218	0.902526	1	-1.02673
GmaAffx.70592.1.A1_at	Glyma19g02890.1		Member of the R2R3 factor gene family.	+	RAvRC	5.77386	5.7358	5.71946	5.93218	0.495745	0.032222	1.15887
GmaAffx.70592.1.A1_at	Glyma19g02890.1		Member of the R2R3 factor gene family.	+	RCvSC	5.77386	5.7358	5.71946	5.93218	0.861072	0.588935	-1.03843
GmaAffx.70592.1.S1_at	<no gene>		Member of the R2R3 factor gene family.	+	SAvSC	4.67262	4.60198	4.47507	4.56114	0.820012	1	-1.05018
GmaAffx.70592.1.S1_at	<no gene>		Member of the R2R3 factor gene family.	+	RAvRC	4.67262	4.60198	4.47507	4.56114	0.781641	0.0462454	1.06148
GmaAffx.70592.1.S1_at	<no gene>		Member of the R2R3 factor gene family.	+	RCvSC	4.67262	4.60198	4.47507	4.56114	0.526103	0.504094	-1.14675
GmaAffx.73002.1.S1_at	Glyma02g09470.1		Encodes RNA-dependent RNA polymerase. While not required for virus-induced post-transcriptional g	+	SAvSC	7.48412	8.42595	7.76944	8.77106	0.0233654	1	1.92096
GmaAffx.73002.1.S1_at	Glyma02g09470.1		Encodes RNA-dependent RNA polymerase. While not required for virus-induced post-transcriptional g	+	RAvRC	7.48412	8.42595	7.76944	8.77106	0.0165962	0.0215864	2.00224
GmaAffx.73002.1.S1_at	Glyma02g09470.1		Encodes RNA-dependent RNA polymerase. While not required for virus-induced post-transcriptional g	+	RCvSC	7.48412	8.42595	7.76944	8.77106	0.470237	0.49044	1.21868
GmaAffx.74289.1.S1_at	Glyma17g36370.1		Member of the R2R3 factor MYB gene family involved in mediating plant responses to a variety of abi	+	SAvSC	5.74724	6.03705	5.2937	5.873	0.35705	1	1.22248
GmaAffx.74289.1.S1_at	Glyma17g36370.1		Member of the R2R3 factor MYB gene family involved in mediating plant responses to a variety of abi	+	RAvRC	5.74724	6.03705	5.2937	5.873	0.0727227	0.0215864	1.49412
GmaAffx.74289.1.S1_at	Glyma17g36370.1		Member of the R2R3 factor MYB gene family involved in mediating plant responses to a variety of abi	+	RCvSC	5.74724	6.03705	5.2937	5.873	0.154666	0.393048	-1.36939
GmaAffx.74733.1.S1_at	<no gene>		putative transcription factor MYB109 (MYB109) mRNA,	+	SAvSC	5.96028	6.11961	5.97822	6.40718	0.63258	1	1.11677
GmaAffx.74733.1.S1_at	<no gene>		putative transcription factor MYB109 (MYB109) mRNA,	+	RAvRC	5.96028	6.11961	5.97822	6.40718	0.204672	0.0218544	1.34626
GmaAffx.74733.1.S1_at	<no gene>		putative transcription factor MYB109 (MYB109) mRNA,	+	RCvSC	5.96028	6.11961	5.97822	6.40718	0.956966	0.613741	1.01251
GmaAffx.75228.1.S1_at	Glyma06g05260.1		Putative homolog of the Blind gene in tomato. Together with RAX1 and RAX3 belong to the class R2R3	+	SAvSC	5.77266	5.72438	5.49185	5.86505	0.884636	1	-1.03403
GmaAffx.75228.1.S1_at	Glyma06g05260.1		Putative homolog of the Blind gene in tomato. Together with RAX1 and RAX3 belong to the class R2R3	+	RAvRC	5.77266	5.72438	5.49185	5.86505	0.268209	0.0233194	1.29522
GmaAffx.75228.1.S1_at	Glyma06g05260.1		Putative homolog of the Blind gene in tomato. Together with RAX1 and RAX3 belong to the class R2R3	+	RCvSC	5.77266	5.72438	5.49185	5.86505	0.402158	0.47443	-1.21487
GmaAffx.76538.1.S1_at	Glyma20g30250.1		(Q2LMD6) MYBR5	+	SAvSC	8.59024	8.55913	8.73304	8.76669	0.933265	1	-1.02179
GmaAffx.76538.1.S1_at	Glyma20g30250.1		(Q2LMD6) MYBR5	+	RAvRC	8.59024	8.55913	8.73304	8.76669	0.927811	0.0538538	1.0236
GmaAffx.76538.1.S1_at	Glyma20g30250.1		(Q2LMD6) MYBR5	+	RCvSC	8.59024	8.55913	8.73304	8.76669	0.701063	0.549855	1.10405
GmaAffx.76538.2.S1_at	<no gene>		myb family transcription factor; similar to myb family transcription factor [Arabidopsis thaliana]	+	SAvSC	5.59242	5.21104	5.319	5.73479	0.248711	1	-1.30259
GmaAffx.76538.2.S1_at	<no gene>		myb family transcription factor; similar to myb family transcription factor [Arabidopsis thaliana]	+	RAvRC	5.59242	5.21104	5.319	5.73479	0.209745	0.0219088	1.33402
GmaAffx.76538.2.S1_at	<no gene>		myb family transcription factor; similar to myb family transcription factor [Arabidopsis thaliana]	+	RCvSC	5.59242	5.21104	5.319	5.73479	0.405077	0.475114	-1.20867
GmaAffx.76538.2.S1_x_at	Glyma20g30250.1		myb family transcription factor; similar to myb family transcription factor [Arabidopsis thaliana]	+	SAvSC	5.98953	5.61939	5.74441	6.25496	0.269807	1	-1.29248
GmaAffx.76538.2.S1_x_at	Glyma20g30250.1		myb family transcription factor; similar to myb family transcription factor [Arabidopsis thaliana]	+	RAvRC	5.98953	5.61939	5.74441	6.25496	0.132298	0.0215864	1.4246
GmaAffx.76538.2.S1_x_at	Glyma20g30250.1		myb family transcription factor; similar to myb family transcription factor [Arabidopsis thaliana]	+	RCvSC	5.98953	5.61939	5.74441	6.25496	0.46168	0.488478	-1.18519
GmaAffx.78009.1.S1_at	Glyma17g10820.1		Encodes a putative transcription factor (MYB94).	+	SAvSC	5.84896	5.94573	5.8985	6.26119	0.777288	1	1.06938
GmaAffx.78009.1.S1_at	Glyma17g10820.1		Encodes a putative transcription factor (MYB94).	+	RAvRC	5.84896	5.94573	5.8985	6.26119	0.294331	0.0241351	1.28582
GmaAffx.78009.1.S1_at	Glyma17g10820.1		Encodes a putative transcription factor (MYB94).	+	RCvSC	5.84896	5.94573	5.8985	6.26119	0.8848	0.594724	1.03493
GmaAffx.81347.1.S1_at	Glyma18g08430.1		Encodes a poly(A)-specific ribonuclease, AtPARN. Expression of AtPARN is upregulated by ABA or stre	+	SAvSC	6.62224	6.71696	6.67598	7.04121	0.790579	1	1.06786
GmaAffx.81347.1.S1_at	Glyma18g08430.1		Encodes a poly(A)-specific ribonuclease, AtPARN. Expression of AtPARN is upregulated by ABA or stre	+	RAvRC	6.62224	6.71696	6.67598	7.04121	0.310754	0.0247303	1.28809
GmaAffx.81347.1.S1_at	Glyma18g08430.1		Encodes a poly(A)-specific ribonuclease, AtPARN. Expression of AtPARN is upregulated by ABA or stre	+	RCvSC	6.62224	6.71696	6.67598	7.04121	0.880175	0.593575	1.03795
GmaAffx.83579.1.S1_at	<no gene>		Member of the R2R3 factor gene family.	+	SAvSC	5.35162	5.29137	5.19905	5.26751	0.855755	1	-1.04264
GmaAffx.83579.1.S1_at	<no gene>		Member of the R2R3 factor gene family.	+	RAvRC	5.35162	5.29137	5.19905	5.26751	0.836381	0.0490931	1.04859
GmaAffx.83579.1.S1_at	<no gene>		Member of the R2R3 factor gene family.	+	RCvSC	5.35162	5.29137	5.19905	5.26751	0.645897	0.534398	-1.11155
GmaAffx.83663.1.S1_at	Glyma19g02600.1		transcription factor myb homologue	+	SAvSC	7.92696	7.72567	7.71409	8.17874	0.636428	1	-1.14973
GmaAffx.83663.1.S1_at	Glyma19g02600.1		transcription factor myb homologue	+	RAvRC	7.92696	7.72567	7.71409	8.17874	0.280034	0.0236396	1.37998
GmaAffx.83663.1.S1_at	Glyma19g02600.1		transcription factor myb homologue	+	RCvSC	7.92696	7.72567	7.71409	8.17874	0.617252	0.526925	-1.15899
GmaAffx.83684.1.S1_at	<no gene>		Encodes a MYB-domain protein involved in specification of the leaf proximodistal axis. Mutation res	+	SAvSC	8.55236	8.16012	8.3416	8.51297	0.319755	1	-1.31243
GmaAffx.83684.1.S1_at	<no gene>		Encodes a MYB-domain protein involved in specification of the leaf proximodistal axis. Mutation res	+	RAvRC	8.55236	8.16012	8.3416	8.51297	0.661094	0.0401214	1.12613
GmaAffx.83684.1.S1_at	<no gene>		Encodes a MYB-domain protein involved in specification of the leaf proximodistal axis. Mutation res	+	RCvSC	8.55236	8.16012	8.3416	8.51297	0.590143	0.519093	-1.1573
GmaAffx.83684.2.S1_at	Glyma18g26600.1		(Q9FUH0) Myb-related transcription factor (Fragment)	+	SAvSC	8.3384	7.86277	7.90331	8.24701	0.209524	1	-1.39053
GmaAffx.83684.2.S1_at	Glyma18g26600.1		(Q9FUH0) Myb-related transcription factor (Fragment)	+	RAvRC	8.3384	7.86277	7.90331	8.24701	0.360719	0.0265273	1.26901
GmaAffx.83684.2.S1_at	Glyma18g26600.1		(Q9FUH0) Myb-related transcription factor (Fragment)	+	RCvSC	8.3384	7.86277	7.90331	8.24701	0.249734	0.432075	-1.352
GmaAffx.83910.1.S1_at	Glyma15g35410.1		Encodes a a member of an alpha/beta barrel fold family of FMN-containing oxidoreductases.	+	SAvSC	5.0241	6.30569	4.86481	5.46312	0.0016622	0.246405	2.43107
GmaAffx.83910.1.S1_at	Glyma15g35410.1		Encodes a a member of an alpha/beta barrel fold family of FMN-containing oxidoreductases.	+	RAvRC	5.0241	6.30569	4.86481	5.46312	0.111258	0.0215864	1.51394
GmaAffx.83910.1.S1_at	Glyma15g35410.1		Encodes a a member of an alpha/beta barrel fold family of FMN-containing oxidoreductases.	+	RCvSC	5.0241	6.30569	4.86481	5.46312	0.663725	0.539712	-1.11673
GmaAffx.84304.1.S1_at	Glyma17g17370.1		(Q1SKQ9) Linker histone, N-terminal; Homeodomain-related	+	SAvSC	7.21334	7.30376	7.0278	7.4836	0.80891	1	1.06468
GmaAffx.84304.1.S1_at	Glyma17g17370.1		(Q1SKQ9) Linker histone, N-terminal; Homeodomain-related	+	RAvRC	7.21334	7.30376	7.0278	7.4836	0.229697	0.0223196	1.37154
GmaAffx.84304.1.S1_at	Glyma17g17370.1		(Q1SKQ9) Linker histone, N-terminal; Homeodomain-related	+	RCvSC	7.21334	7.30376	7.0278	7.4836	0.620445	0.527749	-1.13724
GmaAffx.84566.1.S1_at	Glyma18g49360.1		Encodes a putative transcription factor (MYB94).	+	SAvSC	6.22153	6.30293	6.17491	6.45117	0.819413	1	1.05805
GmaAffx.84566.1.S1_at	Glyma18g49360.1		Encodes a putative transcription factor (MYB94).	+	RAvRC	6.22153	6.30293	6.17491	6.45117	0.441085	0.0298035	1.21105
GmaAffx.84566.1.S1_at	Glyma18g49360.1		Encodes a putative transcription factor (MYB94).	+	RCvSC	6.22153	6.30293	6.17491	6.45117	0.895928	0.597544	-1.03284
GmaAffx.84566.1.S1_s_at	<no gene>		Encodes a putative transcription factor (MYB94).	+	SAvSC	6.16495	6.05427	5.94084	6.23029	0.740354	1	-1.07974
GmaAffx.84566.1.S1_s_at	<no gene>		Encodes a putative transcription factor (MYB94).	+	RAvRC	6.16495	6.05427	5.94084	6.23029	0.389343	0.0276828	1.22217
GmaAffx.84566.1.S1_s_at	<no gene>		Encodes a putative transcription factor (MYB94).	+	RCvSC	6.16495	6.05427	5.94084	6.23029	0.50376	0.498792	-1.16806
GmaAffx.84566.1.S1_x_at	Glyma18g49360.1		Encodes a putative transcription factor (MYB94).	+	SAvSC	6.34121	6.259	6.22281	6.57291	0.827634	1	-1.05864
GmaAffx.84566.1.S1_x_at	Glyma18g49360.1		Encodes a putative transcription factor (MYB94).	+	RAvRC	6.34121	6.259	6.22281	6.57291	0.357929	0.0264232	1.27465
GmaAffx.84566.1.S1_x_at	Glyma18g49360.1		Encodes a putative transcription factor (MYB94).	+	RCvSC	6.34121	6.259	6.22281	6.57291	0.753988	0.562904	-1.08553
GmaAffx.84566.2.S1_at	Glyma18g49360.1		Encodes a putative transcription factor (MYB94).	+	SAvSC	5.13646	5.14609	4.88008	5.23953	0.977024	1	1.0067
GmaAffx.84566.2.S1_at	Glyma18g49360.1		Encodes a putative transcription factor (MYB94).	+	RAvRC	5.13646	5.14609	4.88008	5.23953	0.288011	0.0239124	1.28293
GmaAffx.84566.2.S1_at	Glyma18g49360.1		Encodes a putative transcription factor (MYB94).	+	RCvSC	5.13646	5.14609	4.88008	5.23953	0.44589	0.484485	-1.19448
GmaAffx.84566.3.S1_at	<no gene>		Encodes a R2R3 type Myb transcription factor whose expression is strongly induced by abscisic acid.	+	SAvSC	6.04265	5.7971	5.81887	6.10188	0.456422	1	-1.18554
GmaAffx.84566.3.S1_at	<no gene>		Encodes a R2R3 type Myb transcription factor whose expression is strongly induced by abscisic acid.	+	RAvRC	6.04265	5.7971	5.81887	6.10188	0.391587	0.0277776	1.21673
GmaAffx.84566.3.S1_at	<no gene>		Encodes a R2R3 type Myb transcription factor whose expression is strongly induced by abscisic acid.	+	RCvSC	6.04265	5.7971	5.81887	6.10188	0.496882	0.49682	-1.16779
GmaAffx.84566.3.S1_s_at	<no gene>		Encodes a R2R3 type Myb transcription factor whose expression is strongly induced by abscisic acid.	+	SAvSC	4.70695	4.6359	4.5808	4.8492	0.837257	1	-1.05048
GmaAffx.84566.3.S1_s_at	<no gene>		Encodes a R2R3 type Myb transcription factor whose expression is strongly induced by abscisic acid.	+	RAvRC	4.70695	4.6359	4.5808	4.8492	0.440449	0.0297758	1.20447
GmaAffx.84566.3.S1_s_at	<no gene>		Encodes a R2R3 type Myb transcription factor whose expression is strongly induced by abscisic acid.	+	RCvSC	4.70695	4.6359	4.5808	4.8492	0.715589	0.553456	-1.09138
GmaAffx.84566.3.S1_x_at	Glyma09g37340.1		Encodes a R2R3 type Myb transcription factor whose expression is strongly induced by abscisic acid.	+	SAvSC	5.88166	5.73071	5.38885	5.8072	0.686318	1	-1.1103
GmaAffx.84566.3.S1_x_at	Glyma09g37340.1		Encodes a R2R3 type Myb transcription factor whose expression is strongly induced by abscisic acid.	+	RAvRC	5.88166	5.73071	5.38885	5.8072	0.268448	0.0233244	1.3364
GmaAffx.84566.3.S1_x_at	Glyma09g37340.1		Encodes a R2R3 type Myb transcription factor whose expression is strongly induced by abscisic acid.	+	RCvSC	5.88166	5.73071	5.38885	5.8072	0.194554	0.41186	-1.40718
GmaAffx.85162.1.S1_at	<no gene>		(Q2LMD6) MYBR5	+	SAvSC	7.88919	7.9153	8.12273	8.38393	0.949447	1	1.01826
GmaAffx.85162.1.S1_at	<no gene>		(Q2LMD6) MYBR5	+	RAvRC	7.88919	7.9153	8.12273	8.38393	0.527665	0.0336891	1.19848
GmaAffx.85162.1.S1_at	<no gene>		(Q2LMD6) MYBR5	+	RCvSC	7.88919	7.9153	8.12273	8.38393	0.571962	0.515118	1.17571
GmaAffx.8550.1.S1_at	Glyma07g15850.1		(Q4VPE6) Phantastica transcription factor a	+	SAvSC	8.58795	7.9211	7.72467	8.0143	0.0863828	1	-1.58761
GmaAffx.8550.1.S1_at	Glyma07g15850.1		(Q4VPE6) Phantastica transcription factor a	+	RAvRC	8.58795	7.9211	7.72467	8.0143	0.444942	0.0299628	1.22233
GmaAffx.8550.1.S1_at	Glyma07g15850.1		(Q4VPE6) Phantastica transcription factor a	+	RCvSC	8.58795	7.9211	7.72467	8.0143	0.029491	0.217153	-1.81918
GmaAffx.87576.1.S1_at	Glyma16g27440.1		Induced by Salicylic acid, virus, fungus and bacteria.Involved in the tryptophan synthesis pathway.	+	SAvSC	8.90994	8.59059	8.05066	8.57598	0.34285	1	-1.24777
GmaAffx.87576.1.S1_at	Glyma16g27440.1		Induced by Salicylic acid, virus, fungus and bacteria.Involved in the tryptophan synthesis pathway.	+	RAvRC	8.90994	8.59059	8.05066	8.57598	0.124517	0.0215864	1.43926
GmaAffx.87576.1.S1_at	Glyma16g27440.1		Induced by Salicylic acid, virus, fungus and bacteria.Involved in the tryptophan synthesis pathway.	+	RCvSC	8.90994	8.59059	8.05066	8.57598	0.0155745	0.160779	-1.81414
GmaAffx.87757.2.S1_at	<no gene>		Encodes a putative transcription factor (MYB48) that functions to regulate flavonol biosynthesis pr	+	SAvSC	6.23507	5.97261	6.66042	7.14951	0.567652	1	-1.19952
GmaAffx.87757.2.S1_at	<no gene>		Encodes a putative transcription factor (MYB48) that functions to regulate flavonol biosynthesis pr	+	RAvRC	6.23507	5.97261	6.66042	7.14951	0.29091	0.0240105	1.40357
GmaAffx.87757.2.S1_at	<no gene>		Encodes a putative transcription factor (MYB48) that functions to regulate flavonol biosynthesis pr	+	RCvSC	6.23507	5.97261	6.66042	7.14951	0.357001	0.462396	1.3429
GmaAffx.87757.3.S1_at	Glyma13g40830.3		Encodes a putative transcription factor (MYB48) that functions to regulate flavonol biosynthesis pr	+	SAvSC	7.17274	7.09966	9.04743	9.12014	0.879649	1	-1.05196
GmaAffx.87757.3.S1_at	Glyma13g40830.3		Encodes a putative transcription factor (MYB48) that functions to regulate flavonol biosynthesis pr	+	RAvRC	7.17274	7.09966	9.04743	9.12014	0.88026	0.0513754	1.05169
GmaAffx.87757.3.S1_at	Glyma13g40830.3		Encodes a putative transcription factor (MYB48) that functions to regulate flavonol biosynthesis pr	+	RCvSC	7.17274	7.09966	9.04743	9.12014	0.000636591	0.0254543	3.66721
GmaAffx.87757.3.S1_x_at	Glyma13g40830.1		Encodes a putative transcription factor (MYB48) that functions to regulate flavonol biosynthesis pr	+	SAvSC	7.31486	7.0838	8.13305	8.31412	0.654797	1	-1.17369
GmaAffx.87757.3.S1_x_at	Glyma13g40830.1		Encodes a putative transcription factor (MYB48) that functions to regulate flavonol biosynthesis pr	+	RAvRC	7.31486	7.0838	8.13305	8.31412	0.725821	0.0433841	1.13373
GmaAffx.87757.3.S1_x_at	Glyma13g40830.1		Encodes a putative transcription factor (MYB48) that functions to regulate flavonol biosynthesis pr	+	RCvSC	7.31486	7.0838	8.13305	8.31412	0.121966	0.370084	1.76319
GmaAffx.88762.1.A1_s_at	Glyma07g16910.1		(P32110) Probable glutathione S-transferase (EC 2.5.1.18) (Heat shock protein 26A) (G2-4)	+	SAvSC	7.70492	7.53092	7.22771	7.62391	0.649021	1	-1.12818
GmaAffx.88762.1.A1_s_at	Glyma07g16910.1		(P32110) Probable glutathione S-transferase (EC 2.5.1.18) (Heat shock protein 26A) (G2-4)	+	RAvRC	7.70492	7.53092	7.22771	7.62391	0.304411	0.0245042	1.31603
GmaAffx.88762.1.A1_s_at	Glyma07g16910.1		(P32110) Probable glutathione S-transferase (EC 2.5.1.18) (Heat shock protein 26A) (G2-4)	+	RCvSC	7.70492	7.53092	7.22771	7.62391	0.218345	0.421727	-1.39204
GmaAffx.88762.1.S1_at	<no gene>		(P32110) Probable glutathione S-transferase (EC 2.5.1.18) (Heat shock protein 26A) (G2-4)	+	SAvSC	7.41042	8.84523	6.65043	7.05032	0.00374588	0.410011	2.70347
GmaAffx.88762.1.S1_at	<no gene>		(P32110) Probable glutathione S-transferase (EC 2.5.1.18) (Heat shock protein 26A) (G2-4)	+	RAvRC	7.41042	8.84523	6.65043	7.05032	0.379784	0.0272936	1.31941
GmaAffx.88762.1.S1_at	<no gene>		(P32110) Probable glutathione S-transferase (EC 2.5.1.18) (Heat shock protein 26A) (G2-4)	+	RCvSC	7.41042	8.84523	6.65043	7.05032	0.101957	0.351066	-1.69348
GmaAffx.88762.1.S1_x_at	<no gene>		(P32110) Probable glutathione S-transferase (EC 2.5.1.18) (Heat shock protein 26A) (G2-4)	+	SAvSC	7.38849	9.05433	6.62318	7.02726	0.00119699	0.191303	3.173
GmaAffx.88762.1.S1_x_at	<no gene>		(P32110) Probable glutathione S-transferase (EC 2.5.1.18) (Heat shock protein 26A) (G2-4)	+	RAvRC	7.38849	9.05433	6.62318	7.02726	0.381708	0.027374	1.32324
GmaAffx.88762.1.S1_x_at	<no gene>		(P32110) Probable glutathione S-transferase (EC 2.5.1.18) (Heat shock protein 26A) (G2-4)	+	RCvSC	7.38849	9.05433	6.62318	7.02726	0.104415	0.353142	-1.69973
GmaAffx.88845.1.A1_at	Glyma15g06790.1		(Q9XFB4) PR1a precursor	+	SAvSC	6.27995	7.42953	6.22364	7.01269	0.0114695	0.808726	2.2185
GmaAffx.88845.1.A1_at	Glyma15g06790.1		(Q9XFB4) PR1a precursor	+	RAvRC	6.27995	7.42953	6.22364	7.01269	0.0724251	0.0215864	1.72794
GmaAffx.88845.1.A1_at	Glyma15g06790.1		(Q9XFB4) PR1a precursor	+	RCvSC	6.27995	7.42953	6.22364	7.01269	0.894449	0.597226	-1.0398
GmaAffx.88845.1.S1_at	Glyma15g06790.1		(Q9XFB4) PR1a precursor	+	SAvSC	8.5654	10.2592	8.11745	9.81722	0.00215058	0.294417	3.23506
GmaAffx.88845.1.S1_at	Glyma15g06790.1		(Q9XFB4) PR1a precursor	+	RAvRC	8.5654	10.2592	8.11745	9.81722	0.00208728	0.0215864	3.24849
GmaAffx.88845.1.S1_at	Glyma15g06790.1		(Q9XFB4) PR1a precursor	+	RCvSC	8.5654	10.2592	8.11745	9.81722	0.372323	0.466631	-1.3641
GmaAffx.88997.1.S1_s_at	Glyma07g16860.1		(Q9FQE7) Glutathione S-transferase GST 11 (EC 2.5.1.18)	+	SAvSC	10.966	10.6725	6.53175	7.0847	0.386959	1	-1.2256
GmaAffx.88997.1.S1_s_at	Glyma07g16860.1		(Q9FQE7) Glutathione S-transferase GST 11 (EC 2.5.1.18)	+	RAvRC	10.966	10.6725	6.53175	7.0847	0.109897	0.0215864	1.46708
GmaAffx.88997.1.S1_s_at	Glyma07g16860.1		(Q9FQE7) Glutathione S-transferase GST 11 (EC 2.5.1.18)	+	RCvSC	10.966	10.6725	6.53175	7.0847	1.42959e-12	3.35596e-09	-21.6198
GmaAffx.89269.1.A1_s_at	Glyma16g02570.1		Encodes a R2R3 MYB protein which is involved in the response to UV-B. It functions as a repressor	+	SAvSC	5.93532	7.74696	6.44363	7.37822	4.35032e-05	0.0182003	3.51042
GmaAffx.89269.1.A1_s_at	Glyma16g02570.1		Encodes a R2R3 MYB protein which is involved in the response to UV-B. It functions as a repressor	+	RAvRC	5.93532	7.74696	6.44363	7.37822	0.0167888	0.0215864	1.91135
GmaAffx.89269.1.A1_s_at	Glyma16g02570.1		Encodes a R2R3 MYB protein which is involved in the response to UV-B. It functions as a repressor	+	RCvSC	5.93532	7.74696	6.44363	7.37822	0.174881	0.401873	1.42239
GmaAffx.90102.1.S1_s_at	<no gene>		One of five polyubiquitin genes in A. thaliana.	+	SAvSC	11.8849	11.8552	11.428	11.8908	0.939698	1	-1.02085
GmaAffx.90102.1.S1_s_at	<no gene>		One of five polyubiquitin genes in A. thaliana.	+	RAvRC	11.8849	11.8552	11.428	11.8908	0.246273	0.0227176	1.37821
GmaAffx.90102.1.S1_s_at	<no gene>		One of five polyubiquitin genes in A. thaliana.	+	RCvSC	11.8849	11.8552	11.428	11.8908	0.252172	0.43307	-1.37259
GmaAffx.90206.1.S1_s_at	Glyma13g30770.1		Encodes GRX480, a member of the glutaredoxin family that regulates protein redox state.	+	SAvSC	6.55793	7.63571	6.3727	7.48487	0.00385545	0.417153	2.11079
GmaAffx.90206.1.S1_s_at	Glyma13g30770.1		Encodes GRX480, a member of the glutaredoxin family that regulates protein redox state.	+	RAvRC	6.55793	7.63571	6.3727	7.48487	0.00300859	0.0215864	2.1617
GmaAffx.90206.1.S1_s_at	Glyma13g30770.1		Encodes GRX480, a member of the glutaredoxin family that regulates protein redox state.	+	RCvSC	6.55793	7.63571	6.3727	7.48487	0.587574	0.518579	-1.137
GmaAffx.90300.1.S1_at	Glyma03g32520.2		(Q1M2R7) PDR-like ABC-transporter	+	SAvSC	5.65526	5.41314	5.19838	5.62302	0.472346	1	-1.18273
GmaAffx.90300.1.S1_at	Glyma03g32520.2		(Q1M2R7) PDR-like ABC-transporter	+	RAvRC	5.65526	5.41314	5.19838	5.62302	0.212562	0.0219563	1.34224
GmaAffx.90300.1.S1_at	Glyma03g32520.2		(Q1M2R7) PDR-like ABC-transporter	+	RCvSC	5.65526	5.41314	5.19838	5.62302	0.18096	0.405715	-1.37257
GmaAffx.90300.1.S1_s_at	Glyma03g32520.2		(Q1M2R7) PDR-like ABC-transporter	+	SAvSC	5.87526	5.64091	5.53831	5.96063	0.458443	1	-1.17637
GmaAffx.90300.1.S1_s_at	Glyma03g32520.2		(Q1M2R7) PDR-like ABC-transporter	+	RAvRC	5.87526	5.64091	5.53831	5.96063	0.187106	0.0216458	1.34007
GmaAffx.90300.1.S1_s_at	Glyma03g32520.2		(Q1M2R7) PDR-like ABC-transporter	+	RCvSC	5.87526	5.64091	5.53831	5.96063	0.289371	0.44424	-1.26308
GmaAffx.90530.1.S1_at	Glyma01g44600.1		Encodes a a member of an alpha/beta barrel fold family of FMN-containing oxidoreductases.	+	SAvSC	5.29102	5.3335	5.28961	5.57017	0.891377	1	1.02988
GmaAffx.90530.1.S1_at	Glyma01g44600.1		Encodes a a member of an alpha/beta barrel fold family of FMN-containing oxidoreductases.	+	RAvRC	5.29102	5.3335	5.28961	5.57017	0.371097	0.0269399	1.21467
GmaAffx.90530.1.S1_at	Glyma01g44600.1		Encodes a a member of an alpha/beta barrel fold family of FMN-containing oxidoreductases.	+	RCvSC	5.29102	5.3335	5.28961	5.57017	0.996377	0.622558	-1.00098
GmaAffx.90530.1.S1_s_at	Glyma01g44600.1		Encodes a a member of an alpha/beta barrel fold family of FMN-containing oxidoreductases.	+	SAvSC	9.49684	9.73109	9.35783	9.65279	0.544014	1	1.17629
GmaAffx.90530.1.S1_s_at	Glyma01g44600.1		Encodes a a member of an alpha/beta barrel fold family of FMN-containing oxidoreductases.	+	RAvRC	9.49684	9.73109	9.35783	9.65279	0.445894	0.0299981	1.22685
GmaAffx.90530.1.S1_s_at	Glyma01g44600.1		Encodes a a member of an alpha/beta barrel fold family of FMN-containing oxidoreductases.	+	RCvSC	9.49684	9.73109	9.35783	9.65279	0.718112	0.554039	-1.10115
GmaAffx.90567.1.S1_at	Glyma13g19130.1		(Q8H9E5) Glutathione S-transferase	+	SAvSC	5.67125	6.63551	5.69535	6.00557	0.0128199	0.863519	1.95107
GmaAffx.90567.1.S1_at	Glyma13g19130.1		(Q8H9E5) Glutathione S-transferase	+	RAvRC	5.67125	6.63551	5.69535	6.00557	0.39549	0.027924	1.2399
GmaAffx.90567.1.S1_at	Glyma13g19130.1		(Q8H9E5) Glutathione S-transferase	+	RCvSC	5.67125	6.63551	5.69535	6.00557	0.946963	0.611068	1.01685
GmaAffx.90663.1.S1_at	Glyma13g36950.1		Encodes GRX480, a member of the glutaredoxin family that regulates protein redox state.	+	SAvSC	5.73322	6.90604	5.83752	6.57831	0.00161618	0.241484	2.25451
GmaAffx.90663.1.S1_at	Glyma13g36950.1		Encodes GRX480, a member of the glutaredoxin family that regulates protein redox state.	+	RAvRC	5.73322	6.90604	5.83752	6.57831	0.0343069	0.0215864	1.6711
GmaAffx.90663.1.S1_at	Glyma13g36950.1		Encodes GRX480, a member of the glutaredoxin family that regulates protein redox state.	+	RCvSC	5.73322	6.90604	5.83752	6.57831	0.754756	0.563088	1.07497
GmaAffx.90862.1.A1_at	Glyma15g01470.2		(Q76CU2) Pleiotropic drug resistance protein 1 (NtPDR1)	+	SAvSC	6.81173	7.35385	7.04508	7.67868	0.227363	1	1.45611
GmaAffx.90862.1.A1_at	Glyma15g01470.2		(Q76CU2) Pleiotropic drug resistance protein 1 (NtPDR1)	+	RAvRC	6.81173	7.35385	7.04508	7.67868	0.160562	0.0215906	1.55144
GmaAffx.90862.1.A1_at	Glyma15g01470.2		(Q76CU2) Pleiotropic drug resistance protein 1 (NtPDR1)	+	RCvSC	6.81173	7.35385	7.04508	7.67868	0.598754	0.521557	1.17556
GmaAffx.91805.1.S1_at	<no gene>		Component of plant resistance. Contains lipase signature motif and GDSL domain. Directly interfer	+	SAvSC	5.22184	8.49147	5.48044	8.16519	1.288e-05	0.00881766	9.64395
GmaAffx.91805.1.S1_at	<no gene>		Component of plant resistance. Contains lipase signature motif and GDSL domain. Directly interfer	+	RAvRC	5.22184	8.49147	5.48044	8.16519	0.000152959	0.00829725	6.4297
GmaAffx.91805.1.S1_at	<no gene>		Component of plant resistance. Contains lipase signature motif and GDSL domain. Directly interfer	+	RCvSC	5.22184	8.49147	5.48044	8.16519	0.669406	0.541395	1.19631
GmaAffx.91805.1.S1_s_at	Glyma15g41840.1		Component of plant resistance. Contains lipase signature motif and GDSL domain. Directly interfer	+	SAvSC	5.46678	8.17775	5.59278	7.68838	2.79365e-05	0.0140253	6.54763
GmaAffx.91805.1.S1_s_at	Glyma15g41840.1		Component of plant resistance. Contains lipase signature motif and GDSL domain. Directly interfer	+	RAvRC	5.46678	8.17775	5.59278	7.68838	0.000544992	0.018445	4.27404
GmaAffx.91805.1.S1_s_at	Glyma15g41840.1		Component of plant resistance. Contains lipase signature motif and GDSL domain. Directly interfer	+	RCvSC	5.46678	8.17775	5.59278	7.68838	0.812585	0.577467	1.09126
GmaAffx.93186.1.S1_s_at	Glyma08g12530.1		(Q9FQE4) Glutathione S-transferase GST 14 (EC 2.5.1.18) (Fragment)	+	SAvSC	5.81438	7.08142	5.15415	5.78939	0.00271755	0.334391	2.40668
GmaAffx.93186.1.S1_s_at	Glyma08g12530.1		(Q9FQE4) Glutathione S-transferase GST 14 (EC 2.5.1.18) (Fragment)	+	RAvRC	5.81438	7.08142	5.15415	5.78939	0.106785	0.0215864	1.5532
GmaAffx.93186.1.S1_s_at	Glyma08g12530.1		(Q9FQE4) Glutathione S-transferase GST 14 (EC 2.5.1.18) (Fragment)	+	RCvSC	5.81438	7.08142	5.15415	5.78939	0.0943862	0.344252	-1.58034
