# Supplementary material for: Phytohormone signaling pathway analysis method for comparing hormone responses in plant-pest interactions
Source: BMC Res Notes. 2012 Jul 31;5:392. doi: 10.1186/1756-0500-5-392 (PMC3460778; doi:10.1186/1756-0500-5-392)
Supplement: Additional file 3 — Salicylic acid pathway activity in soybean cyst nematode study. This spreadsheet shows the changes in transcript accumulation for all SA-related genes from all time points from the soybean cyst nematode experiment. A summary also shows a breakdown of the pathway score into scores for each role. [file 1756-0500-5-392-S3.xls]

## Sheet: Summary
SA Pathway Summary for Soybean Cyst Nematode Microarray Experiment
Only transcript changes that met the cutoffs were included in the calculation.
Overall Scoring			Cutoffs
Comparison	Score		Maximum q-value	0.2
N2vC	10.9154		Minimum Abs Fold Change	1.2
N5vC	-26.2579
N10vC	-23.0676
				Scoring Per Comparison and Role
				Comparison	all	biosynthesis	regulator	signaling	GO response
				N2vC	10.9154	56.4193	0	-8.94945	-3.8082
				N5vC	-26.2579	-7.83087	-13.2008	-42.3452	-41.6546
				N10vC	-23.0676	8.86367	-8.43265	-59.947	-32.7542
Comparisons
Name	Description
N2vC	Day 2 infected syncytia compared to the Day 2 control root tissue
N5vC	Day 5 infected syncytia compared to the Day 2 control root tissue
N10vC	Day 10 infected syncytia compared to the Day 2 control root tissue
Fields in Data Sheets
Column	Description
Probe Set Name	Name of probe set in Affymetrix's Soybean Genome Array
Soybean Gene	Soybean gene name from soybean genome
Gene Abbrev	Optional gene abbreviation
Gene Information	Gene annotation information
Corr	Correlation of transcript expression and phytohormone induction
Comparison	Experimental comparison
C	Mean signal intensity of control (uninfected) samples
N2	Mean signal intensity of Day 2 infected samples
N5	Mean signal intensity of Day 5 infected samples
N10	Mean signal intensity of Day 10 infected samples
P-Value	P-value of transcript intensity comparison
Q-Value	Q-value of transcript intensity comparison
Fold Change	Fold change describing the difference in transcript intensity for the comparison

## Sheet: biosynthesis
Probe Set Name	Soybean Gene	Gene Abbrev	Gene Information	Corr	Comparison	C	N2	N5	N10	P-Value	Q-Value	Fold Change
Gma.13935.1.A1_s_at	Glyma01g25690.1	ICS1	isochorismate synthase	+	N2vC	6.72889	6.07365	5.7011	5.96599	0.0213746	0.0881618	-1.57487
Gma.13935.1.A1_s_at	Glyma01g25690.1	ICS1	isochorismate synthase	+	N5vC	6.72889	6.07365	5.7011	5.96599	0.0011595	0.00132097	-2.03891
Gma.13935.1.A1_s_at	Glyma01g25690.1	ICS1	isochorismate synthase	+	N10vC	6.72889	6.07365	5.7011	5.96599	0.00924791	0.00694461	-1.6969
GmaAffx.5432.1.S1_at	Glyma01g25690.1	ICS1	isochorismate synthase	+	N2vC	6.46279	6.11328	5.71502	5.72466	0.1122	0.245091	-1.27412
GmaAffx.5432.1.S1_at	Glyma01g25690.1	ICS1	isochorismate synthase	+	N5vC	6.46279	6.11328	5.71502	5.72466	0.00274228	0.00192875	-1.67919
GmaAffx.5432.1.S1_at	Glyma01g25690.1	ICS1	isochorismate synthase	+	N10vC	6.46279	6.11328	5.71502	5.72466	0.00300911	0.00367242	-1.66801
Gma.2266.1.S1_s_at	Glyma10g06600.1	PAL1	phenylalanine lyase 1	+	N2vC	8.63089	10.7408	10.2249	10.4641	6.46453e-05	0.0014691	4.31654
Gma.2266.1.S1_s_at	Glyma10g06600.1	PAL1	phenylalanine lyase 1	+	N5vC	8.63089	10.7408	10.2249	10.4641	0.000832827	0.0011481	3.01877
Gma.2266.1.S1_s_at	Glyma10g06600.1	PAL1	phenylalanine lyase 1	+	N10vC	8.63089	10.7408	10.2249	10.4641	0.000247356	0.000682949	3.56337
Gma.2887.1.S1_s_at	Glyma11g00360.1	PAL1	phenylalanine lyase 1	+	N2vC	11.4996	12.5709	11.798	11.7235	0.0049847	0.0317662	2.10129
Gma.2887.1.S1_s_at	Glyma11g00360.1	PAL1	phenylalanine lyase 1	+	N5vC	11.4996	12.5709	11.798	11.7235	0.369995	0.0733899	1.22976
Gma.2887.1.S1_s_at	Glyma11g00360.1	PAL1	phenylalanine lyase 1	+	N10vC	11.4996	12.5709	11.798	11.7235	0.498345	0.101183	1.1679
Gma.2887.2.S1_x_at	Glyma03g33880.1	PAL1	phenylalanine lyase 1	+	N2vC	7.68375	11.0924	9.91916	10.3746	1.57511e-08	5.40386e-06	10.6197
Gma.2887.2.S1_x_at	Glyma03g33880.1	PAL1	phenylalanine lyase 1	+	N5vC	7.68375	11.0924	9.91916	10.3746	2.67423e-06	3.39671e-05	4.70895
Gma.2887.2.S1_x_at	Glyma03g33880.1	PAL1	phenylalanine lyase 1	+	N10vC	7.68375	11.0924	9.91916	10.3746	3.00444e-07	6.15079e-06	6.45699
GmaAffx.43332.1.S1_at	Glyma02g47940.1	PAL1	phenylalanine lyase 1	+	N2vC	6.61552	6.23947	5.66695	5.94324	0.0671619	0.184918	-1.29778
GmaAffx.43332.1.S1_at	Glyma02g47940.1	PAL1	phenylalanine lyase 1	+	N5vC	6.61552	6.23947	5.66695	5.94324	0.000191152	0.000548214	-1.92995
GmaAffx.43332.1.S1_at	Glyma02g47940.1	PAL1	phenylalanine lyase 1	+	N10vC	6.61552	6.23947	5.66695	5.94324	0.0032075	0.00380646	-1.59359
GmaAffx.59470.1.S1_at	<no gene>	PAL1	phenylalanine lyase 1	+	N2vC	6.31823	6.4412	6.02013	6.34593	0.606854	0.515898	1.08898
GmaAffx.59470.1.S1_at	<no gene>	PAL1	phenylalanine lyase 1	+	N5vC	6.31823	6.4412	6.02013	6.34593	0.222665	0.0469404	-1.22953
GmaAffx.59470.1.S1_at	<no gene>	PAL1	phenylalanine lyase 1	+	N10vC	6.31823	6.4412	6.02013	6.34593	0.907314	0.166161	1.01938
GmaAffx.86773.1.S1_s_at	Glyma10g06600.1	PAL1	phenylalanine lyase 1	+	N2vC	6.60672	6.26824	5.69759	5.93793	0.1236	0.258147	-1.26442
GmaAffx.86773.1.S1_s_at	Glyma10g06600.1	PAL1	phenylalanine lyase 1	+	N5vC	6.60672	6.26824	5.69759	5.93793	0.000600737	0.00099045	-1.87792
GmaAffx.86773.1.S1_s_at	Glyma10g06600.1	PAL1	phenylalanine lyase 1	+	N10vC	6.60672	6.26824	5.69759	5.93793	0.00594817	0.00543693	-1.58974
GmaAffx.89508.1.A1_s_at	Glyma19g36620.1	PAL1	phenylalanine lyase 1	+	N2vC	6.87179	8.9973	8.42218	8.72912	7.23129e-05	0.00159387	4.36357
GmaAffx.89508.1.A1_s_at	Glyma19g36620.1	PAL1	phenylalanine lyase 1	+	N5vC	6.87179	8.9973	8.42218	8.72912	0.00121126	0.0013481	2.92897
GmaAffx.89508.1.A1_s_at	Glyma19g36620.1	PAL1	phenylalanine lyase 1	+	N10vC	6.87179	8.9973	8.42218	8.72912	0.000260345	0.000707974	3.62335
GmaAffx.90449.1.S1_at	Glyma02g47940.1	PAL1	phenylalanine lyase 1	+	N2vC	6.59806	6.27573	5.61939	5.86261	0.17328	0.305396	-1.25035
GmaAffx.90449.1.S1_at	Glyma02g47940.1	PAL1	phenylalanine lyase 1	+	N5vC	6.59806	6.27573	5.61939	5.86261	0.000653917	0.00103004	-1.97065
GmaAffx.90449.1.S1_at	Glyma02g47940.1	PAL1	phenylalanine lyase 1	+	N10vC	6.59806	6.27573	5.61939	5.86261	0.00552913	0.00522351	-1.66491
GmaAffx.93094.1.S1_s_at	Glyma19g36620.1	PAL1	phenylalanine lyase 1	+	N2vC	6.55389	7.31561	6.77179	6.74282	0.00133223	0.0125545	1.69551
GmaAffx.93094.1.S1_s_at	Glyma19g36620.1	PAL1	phenylalanine lyase 1	+	N5vC	6.55389	7.31561	6.77179	6.74282	0.272683	0.0560886	1.16304
GmaAffx.93094.1.S1_s_at	Glyma19g36620.1	PAL1	phenylalanine lyase 1	+	N10vC	6.55389	7.31561	6.77179	6.74282	0.33898	0.0732597	1.13992
GmaAffx.75675.1.A1_at	Glyma02g47940.1	PAL2	phenylalanine lyase 2	+	N2vC	10.6428	8.98111	8.51372	8.04156	0.000409711	0.00549822	-3.16392
GmaAffx.75675.1.A1_at	Glyma02g47940.1	PAL2	phenylalanine lyase 2	+	N5vC	10.6428	8.98111	8.51372	8.04156	3.86553e-05	0.000204833	-4.37445
GmaAffx.75675.1.A1_at	Glyma02g47940.1	PAL2	phenylalanine lyase 2	+	N10vC	10.6428	8.98111	8.51372	8.04156	4.4854e-06	3.98666e-05	-6.06816
GmaAffx.86773.2.S1_at	Glyma13g20800.1	PAL2	phenylalanine lyase 2	+	N2vC	6.13993	5.96472	5.1586	5.63018	0.438979	0.452994	-1.12913
GmaAffx.86773.2.S1_at	Glyma13g20800.1	PAL2	phenylalanine lyase 2	+	N5vC	6.13993	5.96472	5.1586	5.63018	0.000533647	0.000941022	-1.97428
GmaAffx.86773.2.S1_at	Glyma13g20800.1	PAL2	phenylalanine lyase 2	+	N10vC	6.13993	5.96472	5.1586	5.63018	0.0360826	0.0147268	-1.4238
GmaAffx.81547.1.S1_at	Glyma17g18840.1	EPS1	enhanced pseudomonas susceptibility	+	N2vC	6.31872	6.22424	5.7194	5.85502	0.685504	0.542178	-1.06768
GmaAffx.81547.1.S1_at	Glyma17g18840.1	EPS1	enhanced pseudomonas susceptibility	+	N5vC	6.31872	6.22424	5.7194	5.85502	0.0200256	0.00620473	-1.51501
GmaAffx.81547.1.S1_at	Glyma17g18840.1	EPS1	enhanced pseudomonas susceptibility	+	N10vC	6.31872	6.22424	5.7194	5.85502	0.0618246	0.0205245	-1.37908

## Sheet: regulator
Probe Set Name	Soybean Gene	Gene Abbrev	Gene Information	Corr	Comparison	C	N2	N5	N10	P-Value	Q-Value	Fold Change
Gma.15545.1.A1_at	<no gene>	MPK4	mitogen activated protein kinase 4	-	N2vC	8.35733	8.55244	7.85564	7.66456	0.637167	0.525578	1.14481
Gma.15545.1.A1_at	<no gene>	MPK4	mitogen activated protein kinase 4	-	N5vC	8.35733	8.55244	7.85564	7.66456	0.23544	0.0492792	-1.41587
Gma.15545.1.A1_at	<no gene>	MPK4	mitogen activated protein kinase 4	-	N10vC	8.35733	8.55244	7.85564	7.66456	0.108931	0.0302843	-1.61638
Gma.3675.1.S1_at	Glyma07g07270.1	MPK4	mitogen activated protein kinase 4	-	N2vC	9.12707	9.30846	9.00718	8.8268	0.489416	0.474829	1.13398
Gma.3675.1.S1_at	Glyma07g07270.1	MPK4	mitogen activated protein kinase 4	-	N5vC	9.12707	9.30846	9.00718	8.8268	0.646151	0.11908	-1.08665
Gma.3675.1.S1_at	Glyma07g07270.1	MPK4	mitogen activated protein kinase 4	-	N10vC	9.12707	9.30846	9.00718	8.8268	0.259495	0.0589423	-1.23138
GmaAffx.87432.1.S1_at	Glyma11g02420.1	MPK4	mitogen activated protein kinase 4	-	N2vC	6.25528	6.06366	5.54868	5.85741	0.3213	0.400756	-1.14204
GmaAffx.87432.1.S1_at	Glyma11g02420.1	MPK4	mitogen activated protein kinase 4	-	N5vC	6.25528	6.06366	5.54868	5.85741	0.00197538	0.00166293	-1.63195
GmaAffx.87432.1.S1_at	Glyma11g02420.1	MPK4	mitogen activated protein kinase 4	-	N10vC	6.25528	6.06366	5.54868	5.85741	0.0508903	0.0181441	-1.31756
Gma.11203.1.S1_a_at	<no gene>	WRKY33	WRKY DNA-binding protein 33	+	N2vC	6.55569	7.07434	6.6134	6.47062	0.118551	0.252419	1.43262
Gma.11203.1.S1_a_at	<no gene>	WRKY33	WRKY DNA-binding protein 33	+	N5vC	6.55569	7.07434	6.6134	6.47062	0.855874	0.151196	1.04081
Gma.11203.1.S1_a_at	<no gene>	WRKY33	WRKY DNA-binding protein 33	+	N10vC	6.55569	7.07434	6.6134	6.47062	0.789074	0.14821	-1.06073
GmaAffx.36938.1.S1_at	Glyma01g31920.1	WRKY33	WRKY DNA-binding protein 33	+	N2vC	6.36237	6.02001	5.50103	5.79153	0.105833	0.237356	-1.26783
GmaAffx.36938.1.S1_at	Glyma01g31920.1	WRKY33	WRKY DNA-binding protein 33	+	N5vC	6.36237	6.02001	5.50103	5.79153	0.000663487	0.00103685	-1.81673
GmaAffx.36938.1.S1_at	Glyma01g31920.1	WRKY33	WRKY DNA-binding protein 33	+	N10vC	6.36237	6.02001	5.50103	5.79153	0.0120373	0.00798562	-1.48539
GmaAffx.6438.2.S1_at	<no gene>	WRKY33	WRKY DNA-binding protein 33	+	N2vC	6.10781	5.90149	5.66712	5.71841	0.330915	0.405237	-1.15374
GmaAffx.6438.2.S1_at	<no gene>	WRKY33	WRKY DNA-binding protein 33	+	N5vC	6.10781	5.90149	5.66712	5.71841	0.0493473	0.012681	-1.35725
GmaAffx.6438.2.S1_at	<no gene>	WRKY33	WRKY DNA-binding protein 33	+	N10vC	6.10781	5.90149	5.66712	5.71841	0.0780449	0.0240251	-1.30985
GmaAffx.6438.3.S1_at	Glyma11g29720.1	WRKY33	WRKY DNA-binding protein 33	+	N2vC	6.14965	6.25857	5.89216	5.84542	0.636188	0.525328	1.07842
GmaAffx.6438.3.S1_at	Glyma11g29720.1	WRKY33	WRKY DNA-binding protein 33	+	N5vC	6.14965	6.25857	5.89216	5.84542	0.272136	0.0559902	-1.1954
GmaAffx.6438.3.S1_at	Glyma11g29720.1	WRKY33	WRKY DNA-binding protein 33	+	N10vC	6.14965	6.25857	5.89216	5.84542	0.198205	0.047503	-1.23476
GmaAffx.6438.3.S1_s_at	Glyma11g29720.1	WRKY33	WRKY DNA-binding protein 33	+	N2vC	6.17984	6.10719	5.66606	5.92146	0.74745	0.561272	-1.05165
GmaAffx.6438.3.S1_s_at	Glyma11g29720.1	WRKY33	WRKY DNA-binding protein 33	+	N5vC	6.17984	6.10719	5.66606	5.92146	0.0357348	0.00972419	-1.42779
GmaAffx.6438.3.S1_s_at	Glyma11g29720.1	WRKY33	WRKY DNA-binding protein 33	+	N10vC	6.17984	6.10719	5.66606	5.92146	0.262247	0.0594457	-1.19614
GmaAffx.6438.7.S1_at	Glyma11g29720.1	WRKY33	WRKY DNA-binding protein 33	+	N2vC	6.25636	6.05875	5.67648	5.77156	0.320673	0.400607	-1.1468
GmaAffx.6438.7.S1_at	Glyma11g29720.1	WRKY33	WRKY DNA-binding protein 33	+	N5vC	6.25636	6.05875	5.67648	5.77156	0.00913783	0.00363328	-1.49473
GmaAffx.6438.7.S1_at	Glyma11g29720.1	WRKY33	WRKY DNA-binding protein 33	+	N10vC	6.25636	6.05875	5.67648	5.77156	0.0241964	0.0117034	-1.39939
GmaAffx.82051.1.S1_at	<no gene>	WRKY33	WRKY DNA-binding protein 33	+	N2vC	6.5082	6.38518	5.96458	5.98784	0.582977	0.507949	-1.08902
GmaAffx.82051.1.S1_at	<no gene>	WRKY33	WRKY DNA-binding protein 33	+	N5vC	6.5082	6.38518	5.96458	5.98784	0.0262529	0.00761178	-1.45763
GmaAffx.82051.1.S1_at	<no gene>	WRKY33	WRKY DNA-binding protein 33	+	N10vC	6.5082	6.38518	5.96458	5.98784	0.0322028	0.0137864	-1.43431
GmaAffx.91389.1.S1_s_at	Glyma02g39870.1	WRKY25	WRKY DNA-binding protein 25	+	N2vC	6.70207	6.47683	6.14718	6.35445	0.420296	0.445614	-1.16897
GmaAffx.91389.1.S1_s_at	Glyma02g39870.1	WRKY25	WRKY DNA-binding protein 25	+	N5vC	6.70207	6.47683	6.14718	6.35445	0.060033	0.0149496	-1.46906
GmaAffx.91389.1.S1_s_at	Glyma02g39870.1	WRKY25	WRKY DNA-binding protein 25	+	N10vC	6.70207	6.47683	6.14718	6.35445	0.22083	0.0517194	-1.27247
GmaAffx.91389.1.S1_x_at	Glyma02g39870.1	WRKY25	WRKY DNA-binding protein 25	+	N2vC	6.13809	6.26056	5.86277	5.89888	0.602301	0.514316	1.0886
GmaAffx.91389.1.S1_x_at	Glyma02g39870.1	WRKY25	WRKY DNA-binding protein 25	+	N5vC	6.13809	6.26056	5.86277	5.89888	0.250589	0.0520464	-1.21026
GmaAffx.91389.1.S1_x_at	Glyma02g39870.1	WRKY25	WRKY DNA-binding protein 25	+	N10vC	6.13809	6.26056	5.86277	5.89888	0.315366	0.0690151	-1.18034
Gma.4281.1.S1_at	Glyma18g44560.1	WRKY70	WRKY DNA-binding protein 70	+	N2vC	7.11051	6.92541	6.00395	6.20967	0.490294	0.474829	-1.1369
Gma.4281.1.S1_at	Glyma18g44560.1	WRKY70	WRKY DNA-binding protein 70	+	N5vC	7.11051	6.92541	6.00395	6.20967	0.000826803	0.00114354	-2.15332
Gma.4281.1.S1_at	Glyma18g44560.1	WRKY70	WRKY DNA-binding protein 70	+	N10vC	7.11051	6.92541	6.00395	6.20967	0.00390765	0.00426001	-1.86715
Gma.9913.2.S1_a_at	Glyma04g40130.1	WRKY70	WRKY DNA-binding protein 70	+	N2vC	8.14893	8.31567	7.548	7.62436	0.813861	0.581284	1.12252
Gma.9913.2.S1_a_at	Glyma04g40130.1	WRKY70	WRKY DNA-binding protein 70	+	N5vC	8.14893	8.31567	7.548	7.62436	0.401739	0.0789372	-1.5167
Gma.9913.2.S1_a_at	Glyma04g40130.1	WRKY70	WRKY DNA-binding protein 70	+	N10vC	8.14893	8.31567	7.548	7.62436	0.46283	0.0950891	-1.43851
GmaAffx.93343.1.S1_at	Glyma09g41050.1	WRKY70	WRKY DNA-binding protein 70	+	N2vC	6.29089	6.07639	5.38545	5.7267	0.282286	0.379727	-1.16031
GmaAffx.93343.1.S1_at	Glyma09g41050.1	WRKY70	WRKY DNA-binding protein 70	+	N5vC	6.29089	6.07639	5.38545	5.7267	0.000326135	0.000735517	-1.87311
GmaAffx.93343.1.S1_at	Glyma09g41050.1	WRKY70	WRKY DNA-binding protein 70	+	N10vC	6.29089	6.07639	5.38545	5.7267	0.0107105	0.00749062	-1.47856
GmaAffx.93343.1.S1_s_at	Glyma09g41050.1	WRKY70	WRKY DNA-binding protein 70	+	N2vC	6.68937	6.65285	6.2402	6.20996	0.903229	0.605798	-1.02564
GmaAffx.93343.1.S1_s_at	Glyma09g41050.1	WRKY70	WRKY DNA-binding protein 70	+	N5vC	6.68937	6.65285	6.2402	6.20996	0.150064	0.0331127	-1.36526
GmaAffx.93343.1.S1_s_at	Glyma09g41050.1	WRKY70	WRKY DNA-binding protein 70	+	N10vC	6.68937	6.65285	6.2402	6.20996	0.126372	0.033708	-1.39417
GmaAffx.80804.1.S1_at	Glyma15g12580.2	Encodes a protein with ADP-ribose hydrolase activity	enhanced disease susceptibility 1	-	N2vC	6.51117	6.47976	5.98139	6.18238	0.882929	0.600308	-1.02201
GmaAffx.80804.1.S1_at	Glyma15g12580.2	Encodes a protein with ADP-ribose hydrolase activity	enhanced disease susceptibility 1	-	N5vC	6.51117	6.47976	5.98139	6.18238	0.0240331	0.00710959	-1.44371
GmaAffx.80804.1.S1_at	Glyma15g12580.2	Encodes a protein with ADP-ribose hydrolase activity	enhanced disease susceptibility 1	-	N10vC	6.51117	6.47976	5.98139	6.18238	0.138778	0.036132	-1.25596

## Sheet: signaling
Probe Set Name	Soybean Gene	Gene Abbrev	Gene Information	Corr	Comparison	C	N2	N5	N10	P-Value	Q-Value	Fold Change
GmaAffx.44705.1.S1_at	Glyma02g45260.2	NPR1	Non expressor of PR1	+	N2vC	6.69825	6.39934	6.02261	5.91062	0.204236	0.329797	-1.23021
GmaAffx.44705.1.S1_at	Glyma02g45260.2	NPR1	Non expressor of PR1	+	N5vC	6.69825	6.39934	6.02261	5.91062	0.00934351	0.00368601	-1.59731
GmaAffx.44705.1.S1_at	Glyma02g45260.2	NPR1	Non expressor of PR1	+	N10vC	6.69825	6.39934	6.02261	5.91062	0.00346143	0.00397531	-1.72623
Gma.7757.1.S1_at	<no gene>	TGA2	TGA element binding protein	+	N2vC	11.7337	10.3015	9.45948	8.94156	0.0165985	0.0742494	-2.69851
Gma.7757.1.S1_at	<no gene>	TGA2	TGA element binding protein	+	N5vC	11.7337	10.3015	9.45948	8.94156	0.000704718	0.00106759	-4.83737
Gma.7757.1.S1_at	<no gene>	TGA2	TGA element binding protein	+	N10vC	11.7337	10.3015	9.45948	8.94156	0.000110933	0.000387877	-6.9266
Gma.3727.1.S1_at	Glyma15g37220.1	TGA2	TGA element binding protein	+	N2vC	9.1814	8.50354	7.93996	7.98943	0.0844088	0.211088	-1.59977
Gma.3727.1.S1_at	Glyma15g37220.1	TGA2	TGA element binding protein	+	N5vC	9.1814	8.50354	7.93996	7.98943	0.00428854	0.00239128	-2.36433
Gma.3727.1.S1_at	Glyma15g37220.1	TGA2	TGA element binding protein	+	N10vC	9.1814	8.50354	7.93996	7.98943	0.00561778	0.00526869	-2.28464
GmaAffx.69701.1.S1_at	Glyma19g31050.4	TGA2	TGA element binding protein	+	N2vC	6.41409	6.432	5.74416	6.03827	0.932866	0.613099	1.01249
GmaAffx.69701.1.S1_at	Glyma19g31050.4	TGA2	TGA element binding protein	+	N5vC	6.41409	6.432	5.74416	6.03827	0.00629806	0.00290025	-1.591
GmaAffx.69701.1.S1_at	Glyma19g31050.4	TGA2	TGA element binding protein	+	N10vC	6.41409	6.432	5.74416	6.03827	0.093436	0.0271886	-1.29758
Gma.3894.1.A1_at	<no gene>	EDS5	enhanced disease susceptibility 5	+	N2vC	9.90969	10.1998	10.0775	9.34774	0.38453	0.429964	1.22277
Gma.3894.1.A1_at	<no gene>	EDS5	enhanced disease susceptibility 5	+	N5vC	9.90969	10.1998	10.0775	9.34774	0.611664	0.113672	1.12339
Gma.3894.1.A1_at	<no gene>	EDS5	enhanced disease susceptibility 5	+	N10vC	9.90969	10.1998	10.0775	9.34774	0.104014	0.0292937	-1.47626
GmaAffx.11917.1.S1_at	Glyma11g11990.1	EDS5	enhanced disease susceptibility 5	+	N2vC	8.03132	10.249	8.93795	8.84249	2.96652e-05	0.000844046	4.65133
GmaAffx.11917.1.S1_at	Glyma11g11990.1	EDS5	enhanced disease susceptibility 5	+	N5vC	8.03132	10.249	8.93795	8.84249	0.0268386	0.00774346	1.87467
GmaAffx.11917.1.S1_at	Glyma11g11990.1	EDS5	enhanced disease susceptibility 5	+	N10vC	8.03132	10.249	8.93795	8.84249	0.0440691	0.0165944	1.75464
Gma.3894.2.S1_at	Glyma11g11970.1	EDS5	enhanced disease susceptibility 5	+	N2vC	6.60938	6.75077	6.25288	6.27491	0.505209	0.480201	1.10297
Gma.3894.2.S1_at	Glyma11g11970.1	EDS5	enhanced disease susceptibility 5	+	N5vC	6.60938	6.75077	6.25288	6.27491	0.106606	0.0245398	-1.28032
Gma.3894.2.S1_at	Glyma11g11970.1	EDS5	enhanced disease susceptibility 5	+	N10vC	6.60938	6.75077	6.25288	6.27491	0.127973	0.0340271	-1.26091
GmaAffx.80842.1.S1_at	Glyma06g19900.1	EDS1	enhanced disease susceptibility 1	+	N2vC	6.468	6.71238	6.26906	6.55557	0.541369	0.493265	1.18459
GmaAffx.80842.1.S1_at	Glyma06g19900.1	EDS1	enhanced disease susceptibility 1	+	N5vC	6.468	6.71238	6.26906	6.55557	0.618273	0.114677	-1.14785
GmaAffx.80842.1.S1_at	Glyma06g19900.1	EDS1	enhanced disease susceptibility 1	+	N10vC	6.468	6.71238	6.26906	6.55557	0.825749	0.153768	1.06258
Gma.8071.1.S1_at	Glyma06g19890.1	EDS1	enhanced disease susceptibility 1	+	N2vC	8.37682	8.43162	7.5972	7.5362	0.825933	0.584505	1.03872
Gma.8071.1.S1_at	Glyma06g19890.1	EDS1	enhanced disease susceptibility 1	+	N5vC	8.37682	8.43162	7.5972	7.5362	0.00656027	0.00296503	-1.71667
Gma.8071.1.S1_at	Glyma06g19890.1	EDS1	enhanced disease susceptibility 1	+	N10vC	8.37682	8.43162	7.5972	7.5362	0.00399166	0.00430673	-1.79081
GmaAffx.87207.1.S1_at	Glyma06g19890.1	EDS1	enhanced disease susceptibility 1	+	N2vC	6.65976	6.42389	5.97428	6.1284	0.287098	0.38217	-1.17761
GmaAffx.87207.1.S1_at	Glyma06g19890.1	EDS1	enhanced disease susceptibility 1	+	N5vC	6.65976	6.42389	5.97428	6.1284	0.00620129	0.00287716	-1.60823
GmaAffx.87207.1.S1_at	Glyma06g19890.1	EDS1	enhanced disease susceptibility 1	+	N10vC	6.65976	6.42389	5.97428	6.1284	0.0257807	0.0121417	-1.44529
GmaAffx.65360.1.S1_at	Glyma06g19920.1	EDS1	enhanced disease susceptibility 1	+	N2vC	6.90272	6.75167	6.11933	6.39801	0.509428	0.481745	-1.11038
GmaAffx.65360.1.S1_at	Glyma06g19920.1	EDS1	enhanced disease susceptibility 1	+	N5vC	6.90272	6.75167	6.11933	6.39801	0.00344603	0.00214313	-1.72118
GmaAffx.65360.1.S1_at	Glyma06g19920.1	EDS1	enhanced disease susceptibility 1	+	N10vC	6.90272	6.75167	6.11933	6.39801	0.0400925	0.0156685	-1.41884
Gma.12018.1.S1_at	<no gene>	PAD4	phytoalexin deficient 4	+	N2vC	12.1444	10.0494	9.61537	9.01861	0.000170376	0.00293538	-4.27231
Gma.12018.1.S1_at	<no gene>	PAD4	phytoalexin deficient 4	+	N5vC	12.1444	10.0494	9.61537	9.01861	2.6323e-05	0.000162091	-5.77198
Gma.12018.1.S1_at	<no gene>	PAD4	phytoalexin deficient 4	+	N10vC	12.1444	10.0494	9.61537	9.01861	2.5821e-06	2.72277e-05	-8.72907
GmaAffx.37019.1.S1_at	Glyma08g00420.1	PAD4	phytoalexin deficient 4	+	N2vC	7.38004	6.6445	6.13504	6.43295	0.00686505	0.0399836	-1.66502
GmaAffx.37019.1.S1_at	Glyma08g00420.1	PAD4	phytoalexin deficient 4	+	N5vC	7.38004	6.6445	6.13504	6.43295	0.000100168	0.000373131	-2.37019
GmaAffx.37019.1.S1_at	Glyma08g00420.1	PAD4	phytoalexin deficient 4	+	N10vC	7.38004	6.6445	6.13504	6.43295	0.00112978	0.00197565	-1.92798
GmaAffx.41523.1.S1_at	Glyma13g24120.1	SNI1	suppressor of npr1-1 inducible 1	-	N2vC	6.02158	5.79945	5.34056	5.69461	0.272621	0.374637	-1.16646
GmaAffx.41523.1.S1_at	Glyma13g24120.1	SNI1	suppressor of npr1-1 inducible 1	-	N5vC	6.02158	5.79945	5.34056	5.69461	0.00351591	0.00216362	-1.60328
GmaAffx.41523.1.S1_at	Glyma13g24120.1	SNI1	suppressor of npr1-1 inducible 1	-	N10vC	6.02158	5.79945	5.34056	5.69461	0.114918	0.0314272	-1.25437
GmaAffx.41523.2.S1_at	<no gene>	SNI1	suppressor of npr1-1 inducible 1	-	N2vC	6.50167	6.28372	5.59375	5.91458	0.270232	0.373028	-1.16308
GmaAffx.41523.2.S1_at	<no gene>	SNI1	suppressor of npr1-1 inducible 1	-	N5vC	6.50167	6.28372	5.59375	5.91458	0.000290234	0.000696501	-1.87634
GmaAffx.41523.2.S1_at	<no gene>	SNI1	suppressor of npr1-1 inducible 1	-	N10vC	6.50167	6.28372	5.59375	5.91458	0.00793716	0.00637426	-1.50222
Gma.6256.1.S1_s_at	<no gene>	SSI2	supressor of SA-insensitivity 2	-	N2vC	7.60118	8.42418	7.77758	7.97536	0.0671571	0.184918	1.76908
Gma.6256.1.S1_s_at	<no gene>	SSI2	supressor of SA-insensitivity 2	-	N5vC	7.60118	8.42418	7.77758	7.97536	0.677114	0.123909	1.13006
Gma.6256.1.S1_s_at	<no gene>	SSI2	supressor of SA-insensitivity 2	-	N10vC	7.60118	8.42418	7.77758	7.97536	0.382264	0.0810072	1.29609
Gma.2857.1.S1_at	Glyma14g27990.1	SSI2	supressor of SA-insensitivity 2	-	N2vC	8.69437	9.38514	9.05389	10.5947	0.359122	0.418391	1.61415
Gma.2857.1.S1_at	Glyma14g27990.1	SSI2	supressor of SA-insensitivity 2	-	N5vC	8.69437	9.38514	9.05389	10.5947	0.629338	0.116449	1.28299
Gma.2857.1.S1_at	Glyma14g27990.1	SSI2	supressor of SA-insensitivity 2	-	N10vC	8.69437	9.38514	9.05389	10.5947	0.0206048	0.0106894	3.73304
Gma.12863.1.S1_at	Glyma19g01470.1	DOX1	alpha dioxygenase 1	+	N2vC	6.90344	6.01655	6.05366	5.98559	0.00243246	0.0190544	-1.84919
Gma.12863.1.S1_at	Glyma19g01470.1	DOX1	alpha dioxygenase 1	+	N5vC	6.90344	6.01655	6.05366	5.98559	0.0033047	0.00210364	-1.80223
Gma.12863.1.S1_at	Glyma19g01470.1	DOX1	alpha dioxygenase 1	+	N10vC	6.90344	6.01655	6.05366	5.98559	0.00188545	0.00275063	-1.88929
GmaAffx.82647.1.S1_at	Glyma19g01470.1	DOX1	alpha dioxygenase 1	+	N2vC	6.44794	6.0426	5.69255	5.82438	0.0996386	0.229779	-1.3244
GmaAffx.82647.1.S1_at	Glyma19g01470.1	DOX1	alpha dioxygenase 1	+	N5vC	6.44794	6.0426	5.69255	5.82438	0.0053969	0.00267653	-1.68809
GmaAffx.82647.1.S1_at	Glyma19g01470.1	DOX1	alpha dioxygenase 1	+	N10vC	6.44794	6.0426	5.69255	5.82438	0.0168146	0.00955214	-1.54067
GmaAffx.91782.1.S1_at	Glyma19g01470.1	DOX1	alpha dioxygenase 1	+	N2vC	9.06392	6.98501	7.4627	6.5429	0.00261929	0.0200663	-4.2249
GmaAffx.91782.1.S1_at	Glyma19g01470.1	DOX1	alpha dioxygenase 1	+	N5vC	9.06392	6.98501	7.4627	6.5429	0.0138614	0.00477159	-3.03401
GmaAffx.91782.1.S1_at	Glyma19g01470.1	DOX1	alpha dioxygenase 1	+	N10vC	9.06392	6.98501	7.4627	6.5429	0.000572647	0.00123397	-5.7399
GmaAffx.91782.1.S1_s_at	Glyma19g01470.1	DOX1	alpha dioxygenase 1	+	N2vC	9.13121	7.12818	7.46314	6.44403	0.000132352	0.00245347	-4.00839
GmaAffx.91782.1.S1_s_at	Glyma19g01470.1	DOX1	alpha dioxygenase 1	+	N5vC	9.13121	7.12818	7.46314	6.44403	0.000682836	0.00105216	-3.17789
GmaAffx.91782.1.S1_s_at	Glyma19g01470.1	DOX1	alpha dioxygenase 1	+	N10vC	9.13121	7.12818	7.46314	6.44403	6.3311e-06	5.02093e-05	-6.44053
GmaAffx.92894.1.S1_s_at	Glyma19g01470.1	DOX1	alpha dioxygenase 1	+	N2vC	6.26962	6.07822	5.69664	5.74711	0.334381	0.406957	-1.14187
GmaAffx.92894.1.S1_s_at	Glyma19g01470.1	DOX1	alpha dioxygenase 1	+	N5vC	6.26962	6.07822	5.69664	5.74711	0.00966239	0.00376354	-1.4876
GmaAffx.92894.1.S1_s_at	Glyma19g01470.1	DOX1	alpha dioxygenase 1	+	N10vC	6.26962	6.07822	5.69664	5.74711	0.0162634	0.00937504	-1.43645
GmaAffx.66987.1.S1_at	Glyma19g07410.2	SFD1	suppressor of fatty acid desaturase deficiency 1	+	N2vC	6.66981	6.44366	5.99368	6.04844	0.307397	0.39415	-1.16971
GmaAffx.66987.1.S1_at	Glyma19g07410.2	SFD1	suppressor of fatty acid desaturase deficiency 1	+	N5vC	6.66981	6.44366	5.99368	6.04844	0.00683722	0.00304039	-1.59785
GmaAffx.66987.1.S1_at	Glyma19g07410.2	SFD1	suppressor of fatty acid desaturase deficiency 1	+	N10vC	6.66981	6.44366	5.99368	6.04844	0.0113788	0.00773592	-1.53833

## Sheet: GO response
Probe Set Name	Soybean Gene	Gene Abbrev	Gene Information	Corr	Comparison	C	N2	N5	N10	P-Value	Q-Value	Fold Change
Gma.10032.1.S1_at	Glyma01g26230.1		(Q9FQF1) Glutathione S-transferase GST 7 (EC 2.5.1.18)	+	N2vC	6.60233	6.41054	5.90838	5.99099	0.357736	0.417639	-1.14218
Gma.10032.1.S1_at	Glyma01g26230.1		(Q9FQF1) Glutathione S-transferase GST 7 (EC 2.5.1.18)	+	N5vC	6.60233	6.41054	5.90838	5.99099	0.00396229	0.00229498	-1.61771
Gma.10032.1.S1_at	Glyma01g26230.1		(Q9FQF1) Glutathione S-transferase GST 7 (EC 2.5.1.18)	+	N10vC	6.60233	6.41054	5.90838	5.99099	0.00895522	0.00683547	-1.52768
Gma.10199.1.A1_at	Glyma03g32520.2		(Q1M2R7) PDR-like ABC-transporter	+	N2vC	6.42608	7.60813	7.202	6.54742	0.00138228	0.0128731	2.26899
Gma.10199.1.A1_at	Glyma03g32520.2		(Q1M2R7) PDR-like ABC-transporter	+	N5vC	6.42608	7.60813	7.202	6.54742	0.020639	0.00634451	1.71227
Gma.10199.1.A1_at	Glyma03g32520.2		(Q1M2R7) PDR-like ABC-transporter	+	N10vC	6.42608	7.60813	7.202	6.54742	0.689619	0.132582	1.08774
Gma.10456.1.S1_x_at	Glyma05g04950.1		(Q1S1K4) MybSt1	+	N2vC	7.90338	7.2416	6.92823	6.83581	0.0550088	0.164053	-1.58204
Gma.10456.1.S1_x_at	Glyma05g04950.1		(Q1S1K4) MybSt1	+	N5vC	7.90338	7.2416	6.92823	6.83581	0.00806597	0.00336316	-1.96584
Gma.10456.1.S1_x_at	Glyma05g04950.1		(Q1S1K4) MybSt1	+	N10vC	7.90338	7.2416	6.92823	6.83581	0.00450701	0.00461865	-2.0959
Gma.10456.2.S1_a_at	Glyma17g15330.1		(Q1S1K4) MybSt1	+	N2vC	7.05807	6.50793	6.17141	6.37845	0.0388943	0.131852	-1.46423
Gma.10456.2.S1_a_at	Glyma17g15330.1		(Q1S1K4) MybSt1	+	N5vC	7.05807	6.50793	6.17141	6.37845	0.00250468	0.00184836	-1.8489
Gma.10456.2.S1_a_at	Glyma17g15330.1		(Q1S1K4) MybSt1	+	N10vC	7.05807	6.50793	6.17141	6.37845	0.0137612	0.00856308	-1.60172
Gma.1082.1.S1_at	Glyma02g33780.1		(Q9FQD9) Glutathione S-transferase GST 19 (EC 2.5.1.18)	+	N2vC	6.90892	8.38925	7.99589	7.48729	0.00760768	0.0431746	2.79012
Gma.1082.1.S1_at	Glyma02g33780.1		(Q9FQD9) Glutathione S-transferase GST 19 (EC 2.5.1.18)	+	N5vC	6.90892	8.38925	7.99589	7.48729	0.0383112	0.0102921	2.12428
Gma.1082.1.S1_at	Glyma02g33780.1		(Q9FQD9) Glutathione S-transferase GST 19 (EC 2.5.1.18)	+	N10vC	6.90892	8.38925	7.99589	7.48729	0.243921	0.0560134	1.49316
Gma.14058.1.S1_at	Glyma14g09540.1		(Q9FZ14) Tuber-specific and sucrose-responsive element binding factor (Fragment)	+	N2vC	6.90115	6.93516	6.28038	6.32061	0.890427	0.602176	1.02385
Gma.14058.1.S1_at	Glyma14g09540.1		(Q9FZ14) Tuber-specific and sucrose-responsive element binding factor (Fragment)	+	N5vC	6.90115	6.93516	6.28038	6.32061	0.0226082	0.00679625	-1.53769
Gma.14058.1.S1_at	Glyma14g09540.1		(Q9FZ14) Tuber-specific and sucrose-responsive element binding factor (Fragment)	+	N10vC	6.90115	6.93516	6.28038	6.32061	0.0311426	0.0135085	-1.4954
Gma.1502.1.S1_at	Glyma05g29400.1		(Q9FQE4) Glutathione S-transferase GST 14 (EC 2.5.1.18) (Fragment)	+	N2vC	7.1488	8.54821	7.90141	8.30295	0.00293235	0.0218218	2.63794
Gma.1502.1.S1_at	Glyma05g29400.1		(Q9FQE4) Glutathione S-transferase GST 14 (EC 2.5.1.18) (Fragment)	+	N5vC	7.1488	8.54821	7.90141	8.30295	0.0738263	0.0178606	1.68483
Gma.1502.1.S1_at	Glyma05g29400.1		(Q9FQE4) Glutathione S-transferase GST 14 (EC 2.5.1.18) (Fragment)	+	N10vC	7.1488	8.54821	7.90141	8.30295	0.0102623	0.00731023	2.22552
Gma.1502.2.S1_a_at	Glyma05g29400.1		(Q9FQE4) Glutathione S-transferase GST 14 (EC 2.5.1.18) (Fragment)	+	N2vC	6.75886	6.95404	6.397	6.71372	0.38096	0.428454	1.14487
Gma.1502.2.S1_a_at	Glyma05g29400.1		(Q9FQE4) Glutathione S-transferase GST 14 (EC 2.5.1.18) (Fragment)	+	N5vC	6.75886	6.95404	6.397	6.71372	0.115659	0.026369	-1.28508
Gma.1502.2.S1_a_at	Glyma05g29400.1		(Q9FQE4) Glutathione S-transferase GST 14 (EC 2.5.1.18) (Fragment)	+	N10vC	6.75886	6.95404	6.397	6.71372	0.837308	0.155502	-1.03178
Gma.1502.2.S1_x_at	Glyma05g29400.1		(Q9FQE4) Glutathione S-transferase GST 14 (EC 2.5.1.18) (Fragment)	+	N2vC	6.71693	6.73376	6.16863	6.19264	0.936371	0.613851	1.01174
Gma.1502.2.S1_x_at	Glyma05g29400.1		(Q9FQE4) Glutathione S-transferase GST 14 (EC 2.5.1.18) (Fragment)	+	N5vC	6.71693	6.73376	6.16863	6.19264	0.0190985	0.00598867	-1.46235
Gma.1502.2.S1_x_at	Glyma05g29400.1		(Q9FQE4) Glutathione S-transferase GST 14 (EC 2.5.1.18) (Fragment)	+	N10vC	6.71693	6.73376	6.16863	6.19264	0.0239317	0.011632	-1.43822
Gma.17502.1.S1_at	Glyma02g42140.2		(Q5NDD2) Putative MYB transcription factor	+	N2vC	9.06389	7.57697	7.80799	7.46445	0.00058149	0.00705189	-2.8029
Gma.17502.1.S1_at	Glyma02g42140.2		(Q5NDD2) Putative MYB transcription factor	+	N5vC	9.06389	7.57697	7.80799	7.46445	0.00222716	0.00175329	-2.38816
Gma.17502.1.S1_at	Glyma02g42140.2		(Q5NDD2) Putative MYB transcription factor	+	N10vC	9.06389	7.57697	7.80799	7.46445	0.000307323	0.000796254	-3.03026
Gma.17697.1.S1_at	Glyma16g01980.4		(Q8L5P7) LHY protein	+	N2vC	9.26218	8.87246	8.63928	8.61004	0.439149	0.453031	-1.31014
Gma.17697.1.S1_at	Glyma16g01980.4		(Q8L5P7) LHY protein	+	N5vC	9.26218	8.87246	8.63928	8.61004	0.223817	0.0471512	-1.53997
Gma.17697.1.S1_at	Glyma16g01980.4		(Q8L5P7) LHY protein	+	N10vC	9.26218	8.87246	8.63928	8.61004	0.203957	0.0485635	-1.5715
Gma.2433.1.S1_at	Glyma08g12530.1		(Q9FQE4) Glutathione S-transferase GST 14 (EC 2.5.1.18) (Fragment)	+	N2vC	7.33418	8.41509	7.98699	7.95657	0.00324427	0.0233718	2.11537
Gma.2433.1.S1_at	Glyma08g12530.1		(Q9FQE4) Glutathione S-transferase GST 14 (EC 2.5.1.18) (Fragment)	+	N5vC	7.33418	8.41509	7.98699	7.95657	0.0505199	0.0129255	1.57223
Gma.2433.1.S1_at	Glyma08g12530.1		(Q9FQE4) Glutathione S-transferase GST 14 (EC 2.5.1.18) (Fragment)	+	N10vC	7.33418	8.41509	7.98699	7.95657	0.0607375	0.0202649	1.53943
Gma.2553.1.S1_at	Glyma03g42260.4		(Q2HTA9) Ankyrin	+	N2vC	8.53354	6.5544	7.00321	7.39461	0.000510483	0.00642444	-3.9426
Gma.2553.1.S1_at	Glyma03g42260.4		(Q2HTA9) Ankyrin	+	N5vC	8.53354	6.5544	7.00321	7.39461	0.00375556	0.00223541	-2.88852
Gma.2553.1.S1_at	Glyma03g42260.4		(Q2HTA9) Ankyrin	+	N10vC	8.53354	6.5544	7.00321	7.39461	0.0217398	0.0110257	-2.20218
Gma.2663.1.S1_at	Glyma04g03910.1		Encodes a member of the R2R3 transcription factor gene family. Expressed in response to potassium d	+	N2vC	7.08773	7.04685	6.82349	6.73193	0.846537	0.590263	-1.02874
Gma.2663.1.S1_at	Glyma04g03910.1		Encodes a member of the R2R3 transcription factor gene family. Expressed in response to potassium d	+	N5vC	7.08773	7.04685	6.82349	6.73193	0.223246	0.0470461	-1.201
Gma.2663.1.S1_at	Glyma04g03910.1		Encodes a member of the R2R3 transcription factor gene family. Expressed in response to potassium d	+	N10vC	7.08773	7.04685	6.82349	6.73193	0.108159	0.0301366	-1.2797
Gma.2764.1.S1_at	Glyma06g45540.1		Member of the R2R3 factor gene family.	+	N2vC	6.55323	6.58554	6.19866	6.10337	0.882986	0.600308	1.02265
Gma.2764.1.S1_at	Glyma06g45540.1		Member of the R2R3 factor gene family.	+	N5vC	6.55323	6.58554	6.19866	6.10337	0.122237	0.0276536	-1.2786
Gma.2764.1.S1_at	Glyma06g45540.1		Member of the R2R3 factor gene family.	+	N10vC	6.55323	6.58554	6.19866	6.10337	0.0556366	0.0191595	-1.3659
Gma.2764.2.S1_at	Glyma12g11390.1		Member of the R2R3 factor gene family.	+	N2vC	6.07852	5.82527	5.31778	5.63315	0.239475	0.354111	-1.19189
Gma.2764.2.S1_at	Glyma12g11390.1		Member of the R2R3 factor gene family.	+	N5vC	6.07852	5.82527	5.31778	5.63315	0.00241309	0.00181658	-1.69436
Gma.2764.2.S1_at	Glyma12g11390.1		Member of the R2R3 factor gene family.	+	N10vC	6.07852	5.82527	5.31778	5.63315	0.0485158	0.0176127	-1.36166
Gma.4164.1.S1_at	<no gene>		(Q1XAN1) Sucrose responsive element binding protein	+	N2vC	12.1931	10.3153	10.0114	9.4133	8.17382e-05	0.00174319	-3.67525
Gma.4164.1.S1_at	<no gene>		(Q1XAN1) Sucrose responsive element binding protein	+	N5vC	12.1931	10.3153	10.0114	9.4133	1.76002e-05	0.000122923	-4.5368
Gma.4164.1.S1_at	<no gene>		(Q1XAN1) Sucrose responsive element binding protein	+	N10vC	12.1931	10.3153	10.0114	9.4133	1.16613e-06	1.57286e-05	-6.86771
Gma.4164.2.S1_a_at	Glyma11g05550.1		(Q1XAN1) Sucrose responsive element binding protein	+	N2vC	12.2397	10.7605	10.4634	9.45209	0.00344124	0.0244266	-2.78801
Gma.4164.2.S1_a_at	Glyma11g05550.1		(Q1XAN1) Sucrose responsive element binding protein	+	N5vC	12.2397	10.7605	10.4634	9.45209	0.00085657	0.00116232	-3.42556
Gma.4164.2.S1_a_at	Glyma11g05550.1		(Q1XAN1) Sucrose responsive element binding protein	+	N10vC	12.2397	10.7605	10.4634	9.45209	1.1386e-05	7.50866e-05	-6.90492
Gma.4164.2.S1_at	Glyma11g05550.1		(Q1XAN1) Sucrose responsive element binding protein	+	N2vC	8.72687	7.58843	7.25476	6.69222	0.00889699	0.0481843	-2.20144
Gma.4164.2.S1_at	Glyma11g05550.1		(Q1XAN1) Sucrose responsive element binding protein	+	N5vC	8.72687	7.58843	7.25476	6.69222	0.0015206	0.00148413	-2.77428
Gma.4164.2.S1_at	Glyma11g05550.1		(Q1XAN1) Sucrose responsive element binding protein	+	N10vC	8.72687	7.58843	7.25476	6.69222	8.88504e-05	0.000332463	-4.09725
Gma.4207.1.S1_at	Glyma06g00630.1		Member of the R2R3 factor gene family.	+	N2vC	10.9041	9.60346	9.06813	9.34156	0.000522258	0.00652063	-2.46337
Gma.4207.1.S1_at	Glyma06g00630.1		Member of the R2R3 factor gene family.	+	N5vC	10.9041	9.60346	9.06813	9.34156	1.88473e-05	0.000129059	-3.5701
Gma.4207.1.S1_at	Glyma06g00630.1		Member of the R2R3 factor gene family.	+	N10vC	10.9041	9.60346	9.06813	9.34156	9.72099e-05	0.000353775	-2.95372
Gma.4207.2.S1_at	Glyma04g00550.2		Member of the R2R3 factor gene family.	+	N2vC	7.51914	7.51143	7.41049	7.84538	0.979363	0.623526	-1.00536
Gma.4207.2.S1_at	Glyma04g00550.2		Member of the R2R3 factor gene family.	+	N5vC	7.51914	7.51143	7.41049	7.84538	0.716344	0.130091	-1.07822
Gma.4207.2.S1_at	Glyma04g00550.2		Member of the R2R3 factor gene family.	+	N10vC	7.51914	7.51143	7.41049	7.84538	0.284279	0.0634754	1.25374
Gma.4207.3.S1_a_at	Glyma06g00630.2		Member of the R2R3 factor gene family.	+	N2vC	7.13688	6.57427	6.1731	6.63878	0.014608	0.0681602	-1.47694
Gma.4207.3.S1_a_at	Glyma06g00630.2		Member of the R2R3 factor gene family.	+	N5vC	7.13688	6.57427	6.1731	6.63878	0.000297254	0.000703017	-1.9504
Gma.4207.3.S1_a_at	Glyma06g00630.2		Member of the R2R3 factor gene family.	+	N10vC	7.13688	6.57427	6.1731	6.63878	0.0272251	0.0125366	-1.41235
Gma.4297.1.S1_at	Glyma07g16260.1		(Q6UY59) Lectin-like receptor kinase 7;2	+	N2vC	8.02059	8.53283	7.40761	7.1966	0.188176	0.317053	1.42626
Gma.4297.1.S1_at	Glyma07g16260.1		(Q6UY59) Lectin-like receptor kinase 7;2	+	N5vC	8.02059	8.53283	7.40761	7.1966	0.120028	0.0272252	-1.52941
Gma.4297.1.S1_at	Glyma07g16260.1		(Q6UY59) Lectin-like receptor kinase 7;2	+	N10vC	8.02059	8.53283	7.40761	7.1966	0.0429665	0.0163426	-1.77029
Gma.4660.3.S1_at	Glyma06g19960.1		myb family transcription factor; similar to myb family transcription factor [Arabidopsis thaliana]	+	N2vC	6.92085	6.62575	5.94158	6.3138	0.210534	0.333926	-1.22697
Gma.4660.3.S1_at	Glyma06g19960.1		myb family transcription factor; similar to myb family transcription factor [Arabidopsis thaliana]	+	N5vC	6.92085	6.62575	5.94158	6.3138	0.000656156	0.00103167	-1.97147
Gma.4660.3.S1_at	Glyma06g19960.1		myb family transcription factor; similar to myb family transcription factor [Arabidopsis thaliana]	+	N10vC	6.92085	6.62575	5.94158	6.3138	0.0172501	0.00969625	-1.52313
Gma.4757.2.S1_at	Glyma15g03920.1		Member of the R2R3 factor gene family.	+	N2vC	6.36713	6.18598	5.56145	5.82215	0.42941	0.44917	-1.13379
Gma.4757.2.S1_at	Glyma15g03920.1		Member of the R2R3 factor gene family.	+	N5vC	6.36713	6.18598	5.56145	5.82215	0.00277944	0.00194167	-1.74797
Gma.4757.2.S1_at	Glyma15g03920.1		Member of the R2R3 factor gene family.	+	N10vC	6.36713	6.18598	5.56145	5.82215	0.0281122	0.0127517	-1.459
Gma.5039.1.S1_s_at	Glyma07g16910.1		(Q9FQF0) Glutathione S-transferase GST 8 (EC 2.5.1.18)	+	N2vC	12.6989	13.1038	12.2765	11.5377	0.323874	0.402162	1.32402
Gma.5039.1.S1_s_at	Glyma07g16910.1		(Q9FQF0) Glutathione S-transferase GST 8 (EC 2.5.1.18)	+	N5vC	12.6989	13.1038	12.2765	11.5377	0.304244	0.0617839	-1.3401
Gma.5039.1.S1_s_at	Glyma07g16910.1		(Q9FQF0) Glutathione S-transferase GST 8 (EC 2.5.1.18)	+	N10vC	12.6989	13.1038	12.2765	11.5377	0.0109024	0.00756038	-2.23637
Gma.5574.1.S1_at	Glyma13g43870.3		ABC transporter family involved in resistant to lead. Localizes to plasma membrane. Upregulated by	+	N2vC	6.25678	5.96475	5.30501	5.68116	0.212149	0.335014	-1.22436
Gma.5574.1.S1_at	Glyma13g43870.3		ABC transporter family involved in resistant to lead. Localizes to plasma membrane. Upregulated by	+	N5vC	6.25678	5.96475	5.30501	5.68116	0.000786835	0.00111992	-1.93424
Gma.5574.1.S1_at	Glyma13g43870.3		ABC transporter family involved in resistant to lead. Localizes to plasma membrane. Upregulated by	+	N10vC	6.25678	5.96475	5.30501	5.68116	0.0219103	0.0110732	-1.49032
Gma.5574.1.S1_s_at	Glyma13g43870.3		ABC transporter family involved in resistant to lead. Localizes to plasma membrane. Upregulated by	+	N2vC	9.86591	10.141	9.034	8.60665	0.525415	0.487912	1.2101
Gma.5574.1.S1_s_at	Glyma13g43870.3		ABC transporter family involved in resistant to lead. Localizes to plasma membrane. Upregulated by	+	N5vC	9.86591	10.141	9.034	8.60665	0.0689966	0.0168558	-1.78004
Gma.5574.1.S1_s_at	Glyma13g43870.3		ABC transporter family involved in resistant to lead. Localizes to plasma membrane. Upregulated by	+	N10vC	9.86591	10.141	9.034	8.60665	0.00989706	0.00720248	-2.39373
Gma.5574.2.S1_at	Glyma13g43870.4		ABC transporter family involved in resistant to lead. Localizes to plasma membrane. Upregulated by	+	N2vC	6.32373	6.45286	5.9613	6.03261	0.574057	0.5048	1.09363
Gma.5574.2.S1_at	Glyma13g43870.4		ABC transporter family involved in resistant to lead. Localizes to plasma membrane. Upregulated by	+	N5vC	6.32373	6.45286	5.9613	6.03261	0.128485	0.0288754	-1.28559
Gma.5574.2.S1_at	Glyma13g43870.4		ABC transporter family involved in resistant to lead. Localizes to plasma membrane. Upregulated by	+	N10vC	6.32373	6.45286	5.9613	6.03261	0.215384	0.0507121	-1.22358
Gma.593.3.S1_a_at	Glyma05g01640.1		myb family transcription factor; similar to myb family transcription factor [Arabidopsis thaliana]	+	N2vC	8.08069	6.459	5.93699	6.01503	1.78254e-05	0.000598538	-3.07735
Gma.593.3.S1_a_at	Glyma05g01640.1		myb family transcription factor; similar to myb family transcription factor [Arabidopsis thaliana]	+	N5vC	8.08069	6.459	5.93699	6.01503	7.66813e-07	1.4565e-05	-4.41895
Gma.593.3.S1_a_at	Glyma05g01640.1		myb family transcription factor; similar to myb family transcription factor [Arabidopsis thaliana]	+	N10vC	8.08069	6.459	5.93699	6.01503	1.18693e-06	1.58869e-05	-4.18627
Gma.593.3.S1_at	<no gene>		myb family transcription factor; similar to myb family transcription factor [Arabidopsis thaliana]	+	N2vC	8.0632	6.44159	5.96453	5.94123	0.000108551	0.00213659	-3.07718
Gma.593.3.S1_at	<no gene>		myb family transcription factor; similar to myb family transcription factor [Arabidopsis thaliana]	+	N5vC	8.0632	6.44159	5.96453	5.94123	7.49666e-06	6.86876e-05	-4.28315
Gma.593.3.S1_at	<no gene>		myb family transcription factor; similar to myb family transcription factor [Arabidopsis thaliana]	+	N10vC	8.0632	6.44159	5.96453	5.94123	6.63605e-06	5.18386e-05	-4.35287
Gma.6213.1.S1_at	Glyma08g12520.2		(Q9FQE1) Glutathione S-transferase GST 17 (EC 2.5.1.18)	+	N2vC	8.44539	7.26448	6.76638	6.7597	0.00492758	0.0315008	-2.26719
Gma.6213.1.S1_at	Glyma08g12520.2		(Q9FQE1) Glutathione S-transferase GST 17 (EC 2.5.1.18)	+	N5vC	8.44539	7.26448	6.76638	6.7597	0.00031599	0.000724544	-3.20208
Gma.6213.1.S1_at	Glyma08g12520.2		(Q9FQE1) Glutathione S-transferase GST 17 (EC 2.5.1.18)	+	N10vC	8.44539	7.26448	6.76638	6.7597	0.00030494	0.000792377	-3.21694
Gma.6213.1.S1_s_at	Glyma08g12520.2		(Q9FQE1) Glutathione S-transferase GST 17 (EC 2.5.1.18)	+	N2vC	11.5313	10.9191	9.86173	9.5901	0.116142	0.249398	-1.52859
Gma.6213.1.S1_s_at	Glyma08g12520.2		(Q9FQE1) Glutathione S-transferase GST 17 (EC 2.5.1.18)	+	N5vC	11.5313	10.9191	9.86173	9.5901	0.000436012	0.000862702	-3.18128
Gma.6213.1.S1_s_at	Glyma08g12520.2		(Q9FQE1) Glutathione S-transferase GST 17 (EC 2.5.1.18)	+	N10vC	11.5313	10.9191	9.86173	9.5901	0.000109049	0.000383468	-3.84036
Gma.6474.1.A1_a_at	<no gene>		Gene product transports the glycolipid precursor sphingosine between membranes in vitro. Mutant co	+	N2vC	8.75048	9.5371	8.83257	9.14528	0.00922554	0.0495105	1.72503
Gma.6474.1.A1_a_at	<no gene>		Gene product transports the glycolipid precursor sphingosine between membranes in vitro. Mutant co	+	N5vC	8.75048	9.5371	8.83257	9.14528	0.757572	0.136458	1.05855
Gma.6474.1.A1_a_at	<no gene>		Gene product transports the glycolipid precursor sphingosine between membranes in vitro. Mutant co	+	N10vC	8.75048	9.5371	8.83257	9.14528	0.152268	0.0387588	1.31476
Gma.6474.1.A1_at	Glyma15g13470.1		Gene product transports the glycolipid precursor sphingosine between membranes in vitro. Mutant co	+	N2vC	7.47156	6.85321	6.16037	6.3427	0.291005	0.384108	-1.53511
Gma.6474.1.A1_at	Glyma15g13470.1		Gene product transports the glycolipid precursor sphingosine between membranes in vitro. Mutant co	+	N5vC	7.47156	6.85321	6.16037	6.3427	0.0354583	0.0096607	-2.48146
Gma.6474.1.A1_at	Glyma15g13470.1		Gene product transports the glycolipid precursor sphingosine between membranes in vitro. Mutant co	+	N10vC	7.47156	6.85321	6.16037	6.3427	0.0648601	0.0211965	-2.18685
Gma.6474.1.A1_s_at	Glyma15g13470.1		Gene product transports the glycolipid precursor sphingosine between membranes in vitro. Mutant co	+	N2vC	9.7481	10.7379	9.92789	10.032	0.000619563	0.00736088	1.98588
Gma.6474.1.A1_s_at	Glyma15g13470.1		Gene product transports the glycolipid precursor sphingosine between membranes in vitro. Mutant co	+	N5vC	9.7481	10.7379	9.92789	10.032	0.4391	0.0852746	1.13272
Gma.6474.1.A1_s_at	Glyma15g13470.1		Gene product transports the glycolipid precursor sphingosine between membranes in vitro. Mutant co	+	N10vC	9.7481	10.7379	9.92789	10.032	0.229138	0.0532616	1.21747
Gma.6474.1.A1_x_at	Glyma15g13470.1		Gene product transports the glycolipid precursor sphingosine between membranes in vitro. Mutant co	+	N2vC	9.50053	10.0559	9.52496	9.72091	0.063314	0.178705	1.4695
Gma.6474.1.A1_x_at	Glyma15g13470.1		Gene product transports the glycolipid precursor sphingosine between membranes in vitro. Mutant co	+	N5vC	9.50053	10.0559	9.52496	9.72091	0.930597	0.162059	1.01707
Gma.6474.1.A1_x_at	Glyma15g13470.1		Gene product transports the glycolipid precursor sphingosine between membranes in vitro. Mutant co	+	N10vC	9.50053	10.0559	9.52496	9.72091	0.436949	0.0905409	1.16504
Gma.6474.2.S1_at	Glyma15g13470.2		Gene product transports the glycolipid precursor sphingosine between membranes in vitro. Mutant co	+	N2vC	7.4722	8.13507	7.28339	7.6575	0.0587978	0.170826	1.58323
Gma.6474.2.S1_at	Glyma15g13470.2		Gene product transports the glycolipid precursor sphingosine between membranes in vitro. Mutant co	+	N5vC	7.4722	8.13507	7.28339	7.6575	0.567315	0.106645	-1.13982
Gma.6474.2.S1_at	Glyma15g13470.2		Gene product transports the glycolipid precursor sphingosine between membranes in vitro. Mutant co	+	N10vC	7.4722	8.13507	7.28339	7.6575	0.574448	0.113923	1.13705
Gma.7641.1.S1_at	Glyma18g05050.1		(Q1SZZ0) Homeodomain-related	+	N2vC	6.46543	5.99312	5.89248	6.01131	0.0359417	0.125023	-1.38733
Gma.7641.1.S1_at	Glyma18g05050.1		(Q1SZZ0) Homeodomain-related	+	N5vC	6.46543	5.99312	5.89248	6.01131	0.0137685	0.00475074	-1.48757
Gma.7641.1.S1_at	Glyma18g05050.1		(Q1SZZ0) Homeodomain-related	+	N10vC	6.46543	5.99312	5.89248	6.01131	0.0425601	0.0162595	-1.36995
Gma.7789.1.S1_at	Glyma07g32020.3		(Q42415) Polyubiquitin protein	+	N2vC	7.81854	8.0889	7.87659	7.95638	0.392823	0.433422	1.20611
Gma.7789.1.S1_at	Glyma07g32020.3		(Q42415) Polyubiquitin protein	+	N5vC	7.81854	8.0889	7.87659	7.95638	0.85257	0.150721	1.04106
Gma.7789.1.S1_at	Glyma07g32020.3		(Q42415) Polyubiquitin protein	+	N10vC	7.81854	8.0889	7.87659	7.95638	0.659937	0.127815	1.10026
Gma.7789.2.S1_at	Glyma13g24500.2		(Q39257) Ubiquitin	+	N2vC	8.88338	8.65239	8.94386	8.53441	0.625658	0.521938	-1.17364
Gma.7789.2.S1_at	Glyma13g24500.2		(Q39257) Ubiquitin	+	N5vC	8.88338	8.65239	8.94386	8.53441	0.897935	0.157339	1.04282
Gma.7789.2.S1_at	Glyma13g24500.2		(Q39257) Ubiquitin	+	N10vC	8.88338	8.65239	8.94386	8.53441	0.463582	0.0952148	-1.27364
Gma.7789.2.S1_s_at	<no gene>		(Q39257) Ubiquitin	+	N2vC	13.1275	13.1177	13.2371	12.7057	0.977677	0.623346	-1.00683
Gma.7789.2.S1_s_at	<no gene>		(Q39257) Ubiquitin	+	N5vC	13.1275	13.1177	13.2371	12.7057	0.755287	0.136122	1.0789
Gma.7789.2.S1_s_at	<no gene>		(Q39257) Ubiquitin	+	N10vC	13.1275	13.1177	13.2371	12.7057	0.241221	0.0555177	-1.33962
Gma.8095.1.A1_at	Glyma02g09470.1		Encodes RNA-dependent RNA polymerase. While not required for virus-induced post-transcriptional g	+	N2vC	9.41905	8.82002	8.97988	8.54789	0.187683	0.316756	-1.5147
Gma.8095.1.A1_at	Glyma02g09470.1		Encodes RNA-dependent RNA polymerase. While not required for virus-induced post-transcriptional g	+	N5vC	9.41905	8.82002	8.97988	8.54789	0.327119	0.0658615	-1.35583
Gma.8095.1.A1_at	Glyma02g09470.1		Encodes RNA-dependent RNA polymerase. While not required for virus-induced post-transcriptional g	+	N10vC	9.41905	8.82002	8.97988	8.54789	0.0635713	0.0209117	-1.82913
Gma.8513.1.S1_at	<no gene>		(Q9FQD8) Glutathione S-transferase GST 20 (EC 2.5.1.18)	+	N2vC	6.70807	7.46738	7.00202	7.08341	0.0250283	0.0986153	1.69268
Gma.8513.1.S1_at	<no gene>		(Q9FQD8) Glutathione S-transferase GST 20 (EC 2.5.1.18)	+	N5vC	6.70807	7.46738	7.00202	7.08341	0.347999	0.069538	1.226
Gma.8513.1.S1_at	<no gene>		(Q9FQD8) Glutathione S-transferase GST 20 (EC 2.5.1.18)	+	N10vC	6.70807	7.46738	7.00202	7.08341	0.235374	0.0544383	1.29715
Gma.8514.1.S1_at	Glyma20g23420.1		(Q9FQE0) Glutathione S-transferase GST 18 (EC 2.5.1.18) (Fragment)	+	N2vC	6.43156	6.20609	5.86312	5.98376	0.330915	0.405237	-1.16916
Gma.8514.1.S1_at	Glyma20g23420.1		(Q9FQE0) Glutathione S-transferase GST 18 (EC 2.5.1.18) (Fragment)	+	N5vC	6.43156	6.20609	5.86312	5.98376	0.0235694	0.00701263	-1.48292
Gma.8514.1.S1_at	Glyma20g23420.1		(Q9FQE0) Glutathione S-transferase GST 18 (EC 2.5.1.18) (Fragment)	+	N10vC	6.43156	6.20609	5.86312	5.98376	0.0652004	0.021275	-1.36396
Gma.8515.1.S1_at	Glyma05g29390.1		(Q9FQE1) Glutathione S-transferase GST 17 (EC 2.5.1.18)	+	N2vC	7.87341	7.74414	7.07848	7.25154	0.673741	0.538438	-1.09374
Gma.8515.1.S1_at	Glyma05g29390.1		(Q9FQE1) Glutathione S-transferase GST 17 (EC 2.5.1.18)	+	N5vC	7.87341	7.74414	7.07848	7.25154	0.0192122	0.00601225	-1.73499
Gma.8515.1.S1_at	Glyma05g29390.1		(Q9FQE1) Glutathione S-transferase GST 17 (EC 2.5.1.18)	+	N10vC	7.87341	7.74414	7.07848	7.25154	0.0575313	0.0195771	-1.53887
Gma.8516.1.S1_at	Glyma18g41350.1		(Q9FQE7) Glutathione S-transferase GST 11 (EC 2.5.1.18)	+	N2vC	10.6355	9.81265	8.63902	7.77003	0.0592894	0.171601	-1.76888
Gma.8516.1.S1_at	Glyma18g41350.1		(Q9FQE7) Glutathione S-transferase GST 11 (EC 2.5.1.18)	+	N5vC	10.6355	9.81265	8.63902	7.77003	0.000200397	0.00056444	-3.99021
Gma.8516.1.S1_at	Glyma18g41350.1		(Q9FQE7) Glutathione S-transferase GST 11 (EC 2.5.1.18)	+	N10vC	10.6355	9.81265	8.63902	7.77003	4.87875e-06	4.24164e-05	-7.28768
Gma.8518.1.S1_at	Glyma07g16850.1		(Q9FQF1) Glutathione S-transferase GST 7 (EC 2.5.1.18)	+	N2vC	9.23461	12.7502	11.3477	11.4188	5.90921e-10	7.7714e-07	11.4364
Gma.8518.1.S1_at	Glyma07g16850.1		(Q9FQF1) Glutathione S-transferase GST 7 (EC 2.5.1.18)	+	N5vC	9.23461	12.7502	11.3477	11.4188	3.85356e-07	9.27275e-06	4.32628
Gma.8518.1.S1_at	Glyma07g16850.1		(Q9FQF1) Glutathione S-transferase GST 7 (EC 2.5.1.18)	+	N10vC	9.23461	12.7502	11.3477	11.4188	2.58244e-07	5.59223e-06	4.54459
Gma.8519.1.S1_at	Glyma07g16850.4		(Q9FQF2) Glutathione S-transferase GST 6 (EC 2.5.1.18)	+	N2vC	7.00489	7.44991	6.74253	7.10044	0.144354	0.279029	1.36133
Gma.8519.1.S1_at	Glyma07g16850.4		(Q9FQF2) Glutathione S-transferase GST 6 (EC 2.5.1.18)	+	N5vC	7.00489	7.44991	6.74253	7.10044	0.37745	0.0746744	-1.19945
Gma.8519.1.S1_at	Glyma07g16850.4		(Q9FQF2) Glutathione S-transferase GST 6 (EC 2.5.1.18)	+	N10vC	7.00489	7.44991	6.74253	7.10044	0.74485	0.141337	1.06847
Gma.9013.1.S1_at	Glyma03g16600.1		(Q9FQE5) Glutathione S-transferase GST 13 (EC 2.5.1.18)	+	N2vC	6.24429	6.15763	5.43283	6.02085	0.711407	0.550135	-1.06191
Gma.9013.1.S1_at	Glyma03g16600.1		(Q9FQE5) Glutathione S-transferase GST 13 (EC 2.5.1.18)	+	N5vC	6.24429	6.15763	5.43283	6.02085	0.00328159	0.00209538	-1.75498
Gma.9013.1.S1_at	Glyma03g16600.1		(Q9FQE5) Glutathione S-transferase GST 13 (EC 2.5.1.18)	+	N10vC	6.24429	6.15763	5.43283	6.02085	0.346795	0.0746414	-1.16751
Gma.9013.1.S1_x_at	Glyma03g16600.1		(Q9FQE5) Glutathione S-transferase GST 13 (EC 2.5.1.18)	+	N2vC	6.42012	6.30309	5.87914	6.02561	0.548112	0.495784	-1.0845
Gma.9013.1.S1_x_at	Glyma03g16600.1		(Q9FQE5) Glutathione S-transferase GST 13 (EC 2.5.1.18)	+	N5vC	6.42012	6.30309	5.87914	6.02561	0.0129516	0.00455647	-1.45496
Gma.9013.1.S1_x_at	Glyma03g16600.1		(Q9FQE5) Glutathione S-transferase GST 13 (EC 2.5.1.18)	+	N10vC	6.42012	6.30309	5.87914	6.02561	0.0568855	0.0194332	-1.3145
GmaAffx.12145.1.S1_at	Glyma20g30250.1		myb family transcription factor; similar to myb family transcription factor [Arabidopsis thaliana]	+	N2vC	7.54141	6.86502	6.28118	6.55251	0.028404	0.107024	-1.59813
GmaAffx.12145.1.S1_at	Glyma20g30250.1		myb family transcription factor; similar to myb family transcription factor [Arabidopsis thaliana]	+	N5vC	7.54141	6.86502	6.28118	6.55251	0.00044954	0.000873541	-2.39534
GmaAffx.12145.1.S1_at	Glyma20g30250.1		myb family transcription factor; similar to myb family transcription factor [Arabidopsis thaliana]	+	N10vC	7.54141	6.86502	6.28118	6.55251	0.00305668	0.00370805	-1.98466
GmaAffx.12439.1.S1_at	Glyma03g19030.1		(Q4VPE5) Phantastica transcription factor b	+	N2vC	7.1025	7.08557	6.47269	6.67519	0.947514	0.616309	-1.0118
GmaAffx.12439.1.S1_at	Glyma03g19030.1		(Q4VPE5) Phantastica transcription factor b	+	N5vC	7.1025	7.08557	6.47269	6.67519	0.0257555	0.00749908	-1.54736
GmaAffx.12439.1.S1_at	Glyma03g19030.1		(Q4VPE5) Phantastica transcription factor b	+	N10vC	7.1025	7.08557	6.47269	6.67519	0.11278	0.0310289	-1.34473
GmaAffx.12474.1.S1_at	Glyma04g33720.1		Encodes a R2R3 type Myb transcription factor whose expression is strongly induced by abscisic acid.	+	N2vC	6.06311	5.85533	5.32009	5.66098	0.303974	0.392182	-1.15491
GmaAffx.12474.1.S1_at	Glyma04g33720.1		Encodes a R2R3 type Myb transcription factor whose expression is strongly induced by abscisic acid.	+	N5vC	6.06311	5.85533	5.32009	5.66098	0.00188223	0.00162462	-1.67368
GmaAffx.12474.1.S1_at	Glyma04g33720.1		Encodes a R2R3 type Myb transcription factor whose expression is strongly induced by abscisic acid.	+	N10vC	6.06311	5.85533	5.32009	5.66098	0.0578978	0.0196535	-1.32146
GmaAffx.12694.1.S1_at	Glyma06g16820.1		Encodes a R2R3 MYB protein which is involved in the response to UV-B. It functions as a repressor	+	N2vC	9.28602	7.05584	6.56046	6.82527	1.81388e-06	0.000123281	-4.69191
GmaAffx.12694.1.S1_at	Glyma06g16820.1		Encodes a R2R3 MYB protein which is involved in the response to UV-B. It functions as a repressor	+	N5vC	9.28602	7.05584	6.56046	6.82527	1.65419e-07	5.65973e-06	-6.61418
GmaAffx.12694.1.S1_at	Glyma06g16820.1		Encodes a R2R3 MYB protein which is involved in the response to UV-B. It functions as a repressor	+	N10vC	9.28602	7.05584	6.56046	6.82527	5.70457e-07	9.66625e-06	-5.50504
GmaAffx.12694.2.S1_at	<no gene>		Encodes a member of MYB3R- and R2R3- type MYB- encoding genes	+	N2vC	5.76853	5.72438	5.29396	5.47916	0.820072	0.58273	-1.03108
GmaAffx.12694.2.S1_at	<no gene>		Encodes a member of MYB3R- and R2R3- type MYB- encoding genes	+	N5vC	5.76853	5.72438	5.29396	5.47916	0.0258628	0.00752407	-1.3895
GmaAffx.12694.2.S1_at	<no gene>		Encodes a member of MYB3R- and R2R3- type MYB- encoding genes	+	N10vC	5.76853	5.72438	5.29396	5.47916	0.150969	0.0384966	-1.2221
GmaAffx.12694.2.S1_x_at	Glyma04g38240.1		Encodes a member of MYB3R- and R2R3- type MYB- encoding genes	+	N2vC	6.01389	5.87019	5.40203	5.57195	0.454342	0.459363	-1.10473
GmaAffx.12694.2.S1_x_at	Glyma04g38240.1		Encodes a member of MYB3R- and R2R3- type MYB- encoding genes	+	N5vC	6.01389	5.87019	5.40203	5.57195	0.00549493	0.00270317	-1.52822
GmaAffx.12694.2.S1_x_at	Glyma04g38240.1		Encodes a member of MYB3R- and R2R3- type MYB- encoding genes	+	N10vC	6.01389	5.87019	5.40203	5.57195	0.0328576	0.0139543	-1.35842
GmaAffx.1301.79.S1_at	Glyma16g01980.4		(Q8L5P7) LHY protein	+	N2vC	6.58414	6.14186	5.7475	5.873	0.0513042	0.157298	-1.35875
GmaAffx.1301.79.S1_at	Glyma16g01980.4		(Q8L5P7) LHY protein	+	N5vC	6.58414	6.14186	5.7475	5.873	0.00123395	0.00136051	-1.78589
GmaAffx.1301.79.S1_at	Glyma16g01980.4		(Q8L5P7) LHY protein	+	N10vC	6.58414	6.14186	5.7475	5.873	0.00408421	0.00436434	-1.6371
GmaAffx.13107.1.S1_at	Glyma09g37040.1		Member of the R2R3 factor gene family.	+	N2vC	6.21928	5.99182	5.51712	5.78088	0.237267	0.35238	-1.17077
GmaAffx.13107.1.S1_at	Glyma09g37040.1		Member of the R2R3 factor gene family.	+	N5vC	6.21928	5.99182	5.51712	5.78088	0.00189892	0.00163149	-1.62694
GmaAffx.13107.1.S1_at	Glyma09g37040.1		Member of the R2R3 factor gene family.	+	N10vC	6.21928	5.99182	5.51712	5.78088	0.0320564	0.0137486	-1.3551
GmaAffx.15190.1.A1_at	Glyma04g07420.1		ABC transporter family involved in resistant to lead. Localizes to plasma membrane. Upregulated by	+	N2vC	6.50115	6.52289	5.83824	6.0797	0.930787	0.61268	1.01518
GmaAffx.15190.1.A1_at	Glyma04g07420.1		ABC transporter family involved in resistant to lead. Localizes to plasma membrane. Upregulated by	+	N5vC	6.50115	6.52289	5.83824	6.0797	0.0173376	0.0055859	-1.58327
GmaAffx.15190.1.A1_at	Glyma04g07420.1		ABC transporter family involved in resistant to lead. Localizes to plasma membrane. Upregulated by	+	N10vC	6.50115	6.52289	5.83824	6.0797	0.108444	0.0301863	-1.33927
GmaAffx.15471.1.S1_at	Glyma12g07110.2		Encodes a putative transcription factor (MYB59).	+	N2vC	13.0084	9.82254	10.0709	10.0182	6.73248e-08	1.47236e-05	-9.09966
GmaAffx.15471.1.S1_at	Glyma12g07110.2		Encodes a putative transcription factor (MYB59).	+	N5vC	13.0084	9.82254	10.0709	10.0182	1.83767e-07	5.95373e-06	-7.66055
GmaAffx.15471.1.S1_at	Glyma12g07110.2		Encodes a putative transcription factor (MYB59).	+	N10vC	13.0084	9.82254	10.0709	10.0182	1.47694e-07	4.04976e-06	-7.94582
GmaAffx.15471.2.S1_at	Glyma11g15180.5		Encodes a putative transcription factor (MYB59).	+	N2vC	6.96265	6.16495	5.71062	6.04719	0.00413601	0.0277446	-1.73833
GmaAffx.15471.2.S1_at	Glyma11g15180.5		Encodes a putative transcription factor (MYB59).	+	N5vC	6.96265	6.16495	5.71062	6.04719	9.84124e-05	0.000369137	-2.38176
GmaAffx.15471.2.S1_at	Glyma11g15180.5		Encodes a putative transcription factor (MYB59).	+	N10vC	6.96265	6.16495	5.71062	6.04719	0.00152004	0.00239581	-1.88618
GmaAffx.15471.3.S1_s_at	Glyma12g07110.2		Encodes a putative transcription factor (MYB59).	+	N2vC	7.55997	6.57884	6.1299	6.41156	0.000695143	0.00798433	-1.97401
GmaAffx.15471.3.S1_s_at	Glyma12g07110.2		Encodes a putative transcription factor (MYB59).	+	N5vC	7.55997	6.57884	6.1299	6.41156	1.91821e-05	0.000130661	-2.6946
GmaAffx.15471.3.S1_s_at	Glyma12g07110.2		Encodes a putative transcription factor (MYB59).	+	N10vC	7.55997	6.57884	6.1299	6.41156	0.000171927	0.000525061	-2.2167
GmaAffx.15471.3.S1_x_at	Glyma12g07110.2		Encodes a putative transcription factor (MYB59).	+	N2vC	7.28396	6.3604	5.8631	6.28606	0.000435342	0.00577345	-1.89679
GmaAffx.15471.3.S1_x_at	Glyma12g07110.2		Encodes a putative transcription factor (MYB59).	+	N5vC	7.28396	6.3604	5.8631	6.28606	5.88508e-06	5.89162e-05	-2.67746
GmaAffx.15471.3.S1_x_at	Glyma12g07110.2		Encodes a putative transcription factor (MYB59).	+	N10vC	7.28396	6.3604	5.8631	6.28606	0.000217397	0.000622828	-1.9971
GmaAffx.15955.1.S1_at	Glyma11g02060.1		Nuclear-localized R3-type MYB transcription factor. Positive regulator of hair-cell differentiation	+	N2vC	6.45778	7.1865	6.90989	6.58865	0.0989845	0.228895	1.65717
GmaAffx.15955.1.S1_at	Glyma11g02060.1		Nuclear-localized R3-type MYB transcription factor. Positive regulator of hair-cell differentiation	+	N5vC	6.45778	7.1865	6.90989	6.58865	0.291469	0.0595105	1.36803
GmaAffx.15955.1.S1_at	Glyma11g02060.1		Nuclear-localized R3-type MYB transcription factor. Positive regulator of hair-cell differentiation	+	N10vC	6.45778	7.1865	6.90989	6.58865	0.755702	0.143001	1.09495
GmaAffx.17057.1.S1_at	Glyma17g30980.1		(Q1SFG2) Glycoside hydrolase, family 10; AAA ATPase	+	N2vC	6.5168	6.77229	5.84558	6.16383	0.241413	0.355502	1.19375
GmaAffx.17057.1.S1_at	Glyma17g30980.1		(Q1SFG2) Glycoside hydrolase, family 10; AAA ATPase	+	N5vC	6.5168	6.77229	5.84558	6.16383	0.00623286	0.00288273	-1.59241
GmaAffx.17057.1.S1_at	Glyma17g30980.1		(Q1SFG2) Glycoside hydrolase, family 10; AAA ATPase	+	N10vC	6.5168	6.77229	5.84558	6.16383	0.113155	0.0310966	-1.27718
GmaAffx.1865.1.S1_at	Glyma09g24400.1		(Q2LMD6) MYBR5	+	N2vC	6.58283	6.44568	5.96526	6.03528	0.525107	0.487798	-1.09973
GmaAffx.1865.1.S1_at	Glyma09g24400.1		(Q2LMD6) MYBR5	+	N5vC	6.58283	6.44568	5.96526	6.03528	0.0108446	0.00405537	-1.53429
GmaAffx.1865.1.S1_at	Glyma09g24400.1		(Q2LMD6) MYBR5	+	N10vC	6.58283	6.44568	5.96526	6.03528	0.0208637	0.0107693	-1.4616
GmaAffx.1865.2.S1_at	Glyma16g29740.1		(Q2LMD6) MYBR5	+	N2vC	6.74577	7.02158	6.25704	6.41195	0.268108	0.371534	1.21067
GmaAffx.1865.2.S1_at	Glyma16g29740.1		(Q2LMD6) MYBR5	+	N5vC	6.74577	7.02158	6.25704	6.41195	0.0602509	0.0149963	-1.40321
GmaAffx.1865.2.S1_at	Glyma16g29740.1		(Q2LMD6) MYBR5	+	N10vC	6.74577	7.02158	6.25704	6.41195	0.184487	0.0449145	-1.26035
GmaAffx.1889.1.S1_at	Glyma04g42280.1		(Q2HV99) Protein kinase; Type I EGF	+	N2vC	6.42455	6.37304	5.79226	6.15303	0.788122	0.573517	-1.03635
GmaAffx.1889.1.S1_at	Glyma04g42280.1		(Q2HV99) Protein kinase; Type I EGF	+	N5vC	6.42455	6.37304	5.79226	6.15303	0.00462686	0.0024813	-1.55002
GmaAffx.1889.1.S1_at	Glyma04g42280.1		(Q2HV99) Protein kinase; Type I EGF	+	N10vC	6.42455	6.37304	5.79226	6.15303	0.170658	0.042251	-1.20708
GmaAffx.20956.1.S1_at	Glyma10g05560.3		myb family transcription factor; similar to LCL1 (LHY/CCA1-LIKE 1), DNA binding / transcription fac	+	N2vC	6.75167	6.33043	5.69	5.94998	0.0727157	0.193803	-1.33907
GmaAffx.20956.1.S1_at	Glyma10g05560.3		myb family transcription factor; similar to LCL1 (LHY/CCA1-LIKE 1), DNA binding / transcription fac	+	N5vC	6.75167	6.33043	5.69	5.94998	0.000236681	0.000622849	-2.08734
GmaAffx.20956.1.S1_at	Glyma10g05560.3		myb family transcription factor; similar to LCL1 (LHY/CCA1-LIKE 1), DNA binding / transcription fac	+	N10vC	6.75167	6.33043	5.69	5.94998	0.0024019	0.00319595	-1.74313
GmaAffx.24410.1.A1_at	Glyma03g41100.1		Member of the R2R3 factor gene family.	+	N2vC	6.53797	7.28737	6.37832	6.75804	0.0221682	0.0904998	1.6811
GmaAffx.24410.1.A1_at	Glyma03g41100.1		Member of the R2R3 factor gene family.	+	N5vC	6.53797	7.28737	6.37832	6.75804	0.592538	0.110689	-1.11702
GmaAffx.24410.1.A1_at	Glyma03g41100.1		Member of the R2R3 factor gene family.	+	N10vC	6.53797	7.28737	6.37832	6.75804	0.462795	0.0950847	1.16479
GmaAffx.26767.2.S1_at	Glyma13g01200.1		Putative homolog of the Blind gene in tomato. Together with RAX1 and RAX3 belong to the class R2R3	+	N2vC	6.31865	5.80163	5.29726	5.68812	0.0193684	0.0825636	-1.431
GmaAffx.26767.2.S1_at	Glyma13g01200.1		Putative homolog of the Blind gene in tomato. Together with RAX1 and RAX3 belong to the class R2R3	+	N5vC	6.31865	5.80163	5.29726	5.68812	0.0001296	0.000440003	-2.02987
GmaAffx.26767.2.S1_at	Glyma13g01200.1		Putative homolog of the Blind gene in tomato. Together with RAX1 and RAX3 belong to the class R2R3	+	N10vC	6.31865	5.80163	5.29726	5.68812	0.0061559	0.0055346	-1.54813
GmaAffx.31548.1.S1_at	Glyma06g18830.1		Member of the R2R3 factor gene family.	+	N2vC	6.14946	6.13552	5.62508	5.75445	0.948725	0.616641	-1.00971
GmaAffx.31548.1.S1_at	Glyma06g18830.1		Member of the R2R3 factor gene family.	+	N5vC	6.14946	6.13552	5.62508	5.75445	0.0272729	0.00784571	-1.43832
GmaAffx.31548.1.S1_at	Glyma06g18830.1		Member of the R2R3 factor gene family.	+	N10vC	6.14946	6.13552	5.62508	5.75445	0.0845872	0.0253725	-1.31495
GmaAffx.33882.1.S1_at	Glyma15g14320.3		ATTRB1/TRB1 (TELOMERE REPEAT BINDING FACTOR 1); DNA binding / transcription factor; similar to ATTR	+	N2vC	7.43894	7.64616	7.21298	7.27861	0.486502	0.473623	1.15446
GmaAffx.33882.1.S1_at	Glyma15g14320.3		ATTRB1/TRB1 (TELOMERE REPEAT BINDING FACTOR 1); DNA binding / transcription factor; similar to ATTR	+	N5vC	7.43894	7.64616	7.21298	7.27861	0.448708	0.0868956	-1.16956
GmaAffx.33882.1.S1_at	Glyma15g14320.3		ATTRB1/TRB1 (TELOMERE REPEAT BINDING FACTOR 1); DNA binding / transcription factor; similar to ATTR	+	N10vC	7.43894	7.64616	7.21298	7.27861	0.588964	0.116263	-1.11754
GmaAffx.34457.1.S1_at	Glyma08g44260.1		Encodes a poly(A)-specific ribonuclease, AtPARN. Expression of AtPARN is upregulated by ABA or stre	+	N2vC	6.59342	6.27723	5.86344	5.97477	0.137244	0.271533	-1.24503
GmaAffx.34457.1.S1_at	Glyma08g44260.1		Encodes a poly(A)-specific ribonuclease, AtPARN. Expression of AtPARN is upregulated by ABA or stre	+	N5vC	6.59342	6.27723	5.86344	5.97477	0.002671	0.0019054	-1.65861
GmaAffx.34457.1.S1_at	Glyma08g44260.1		Encodes a poly(A)-specific ribonuclease, AtPARN. Expression of AtPARN is upregulated by ABA or stre	+	N10vC	6.59342	6.27723	5.86344	5.97477	0.00806161	0.00644312	-1.53544
GmaAffx.35264.1.S1_at	Glyma19g29750.1		putative transcription factor of the R2R3-MYB gene family. Transcript increases under conditions th	+	N2vC	6.14955	6.06781	5.46536	5.7223	0.706056	0.548668	-1.0583
GmaAffx.35264.1.S1_at	Glyma19g29750.1		putative transcription factor of the R2R3-MYB gene family. Transcript increases under conditions th	+	N5vC	6.14955	6.06781	5.46536	5.7223	0.00612602	0.00285805	-1.6068
GmaAffx.35264.1.S1_at	Glyma19g29750.1		putative transcription factor of the R2R3-MYB gene family. Transcript increases under conditions th	+	N10vC	6.14955	6.06781	5.46536	5.7223	0.0638169	0.0209651	-1.34467
GmaAffx.36484.1.S1_s_at	Glyma15g06780.1		(Q9XFB4) PR1a precursor	+	N2vC	6.25381	8.25299	7.90956	7.59121	0.0374036	0.12851	3.99773
GmaAffx.36484.1.S1_s_at	Glyma15g06780.1		(Q9XFB4) PR1a precursor	+	N5vC	6.25381	8.25299	7.90956	7.59121	0.0776511	0.0186568	3.15088
GmaAffx.36484.1.S1_s_at	Glyma15g06780.1		(Q9XFB4) PR1a precursor	+	N10vC	6.25381	8.25299	7.90956	7.59121	0.146358	0.0375982	2.52695
GmaAffx.36677.1.S1_at	Glyma04g33210.1		Member of the R2R3 factor gene family.	+	N2vC	6.36601	6.22424	5.6536	5.82972	0.456634	0.460384	-1.10326
GmaAffx.36677.1.S1_at	Glyma04g33210.1		Member of the R2R3 factor gene family.	+	N5vC	6.36601	6.22424	5.6536	5.82972	0.00176904	0.00158094	-1.63854
GmaAffx.36677.1.S1_at	Glyma04g33210.1		Member of the R2R3 factor gene family.	+	N10vC	6.36601	6.22424	5.6536	5.82972	0.0117066	0.00786014	-1.45024
GmaAffx.3765.2.A1_at	<no gene>		(Q8L5P7) LHY protein	+	N2vC	6.22452	5.97949	5.40621	5.78646	0.339385	0.408817	-1.18512
GmaAffx.3765.2.A1_at	<no gene>		(Q8L5P7) LHY protein	+	N5vC	6.22452	5.97949	5.40621	5.78646	0.00521271	0.00262699	-1.76334
GmaAffx.3765.2.A1_at	<no gene>		(Q8L5P7) LHY protein	+	N10vC	6.22452	5.97949	5.40621	5.78646	0.098747	0.0282474	-1.35478
GmaAffx.3765.2.S1_at	Glyma03g42260.1		(Q8L5P7) LHY protein	+	N2vC	6.79644	6.42017	6.06794	6.18196	0.177479	0.308577	-1.29798
GmaAffx.3765.2.S1_at	Glyma03g42260.1		(Q8L5P7) LHY protein	+	N5vC	6.79644	6.42017	6.06794	6.18196	0.0156418	0.00519226	-1.65692
GmaAffx.3765.2.S1_at	Glyma03g42260.1		(Q8L5P7) LHY protein	+	N10vC	6.79644	6.42017	6.06794	6.18196	0.0359961	0.0147016	-1.53101
GmaAffx.38030.1.S1_at	Glyma01g40220.1		ATTRB1/TRB1 (TELOMERE REPEAT BINDING FACTOR 1); DNA binding / transcription factor; similar to ATTR	+	N2vC	6.47418	6.36998	5.68988	5.93433	0.615024	0.518625	-1.0749
GmaAffx.38030.1.S1_at	Glyma01g40220.1		ATTRB1/TRB1 (TELOMERE REPEAT BINDING FACTOR 1); DNA binding / transcription factor; similar to ATTR	+	N5vC	6.47418	6.36998	5.68988	5.93433	0.00168693	0.00155099	-1.72226
GmaAffx.38030.1.S1_at	Glyma01g40220.1		ATTRB1/TRB1 (TELOMERE REPEAT BINDING FACTOR 1); DNA binding / transcription factor; similar to ATTR	+	N10vC	6.47418	6.36998	5.68988	5.93433	0.0184594	0.0100591	-1.45382
GmaAffx.39483.1.A1_at	Glyma07g33960.1		(P81393) MYB-related protein 308	+	N2vC	6.33293	6.24846	5.48288	5.71412	0.665946	0.535457	-1.0603
GmaAffx.39483.1.A1_at	Glyma07g33960.1		(P81393) MYB-related protein 308	+	N5vC	6.33293	6.24846	5.48288	5.71412	0.000558665	0.000960631	-1.80257
GmaAffx.39483.1.A1_at	Glyma07g33960.1		(P81393) MYB-related protein 308	+	N10vC	6.33293	6.24846	5.48288	5.71412	0.00602347	0.00547657	-1.53561
GmaAffx.40165.1.S1_at	Glyma06g45520.1		Member of the R2R3 factor gene family.	+	N2vC	6.91188	6.66611	5.9258	6.08023	0.302144	0.390931	-1.18573
GmaAffx.40165.1.S1_at	Glyma06g45520.1		Member of the R2R3 factor gene family.	+	N5vC	6.91188	6.66611	5.9258	6.08023	0.000731628	0.00108336	-1.9808
GmaAffx.40165.1.S1_at	Glyma06g45520.1		Member of the R2R3 factor gene family.	+	N10vC	6.91188	6.66611	5.9258	6.08023	0.0027469	0.00346959	-1.77972
GmaAffx.40735.1.S1_at	Glyma01g40220.1		(Q2LMD5) MYBR6	+	N2vC	6.71215	6.72736	6.17279	6.22613	0.942481	0.614919	1.0106
GmaAffx.40735.1.S1_at	Glyma01g40220.1		(Q2LMD5) MYBR6	+	N5vC	6.71215	6.72736	6.17279	6.22613	0.0207112	0.006363	-1.45333
GmaAffx.40735.1.S1_at	Glyma01g40220.1		(Q2LMD5) MYBR6	+	N10vC	6.71215	6.72736	6.17279	6.22613	0.0340505	0.0142407	-1.40058
GmaAffx.40841.1.S1_at	Glyma13g43870.5		ABC transporter family involved in resistant to lead. Localizes to plasma membrane. Upregulated by	+	N2vC	6.652	6.56138	5.76569	6.18647	0.687105	0.542497	-1.06482
GmaAffx.40841.1.S1_at	Glyma13g43870.5		ABC transporter family involved in resistant to lead. Localizes to plasma membrane. Upregulated by	+	N5vC	6.652	6.56138	5.76569	6.18647	0.00125229	0.00136775	-1.84844
GmaAffx.40841.1.S1_at	Glyma13g43870.5		ABC transporter family involved in resistant to lead. Localizes to plasma membrane. Upregulated by	+	N10vC	6.652	6.56138	5.76569	6.18647	0.0530112	0.0185963	-1.38082
GmaAffx.40917.1.S1_at	Glyma08g40460.1		DNA-binding family protein; similar to myb family transcription factor [Arabidopsis thaliana] (TAIR	+	N2vC	6.52609	6.43038	5.6649	5.90624	0.647234	0.529155	-1.0686
GmaAffx.40917.1.S1_at	Glyma08g40460.1		DNA-binding family protein; similar to myb family transcription factor [Arabidopsis thaliana] (TAIR	+	N5vC	6.52609	6.43038	5.6649	5.90624	0.000872433	0.00117202	-1.81654
GmaAffx.40917.1.S1_at	Glyma08g40460.1		DNA-binding family protein; similar to myb family transcription factor [Arabidopsis thaliana] (TAIR	+	N10vC	6.52609	6.43038	5.6649	5.90624	0.00900548	0.0068576	-1.53672
GmaAffx.42847.1.S1_s_at	Glyma15g06790.1		(Q9XFB4) PR1a precursor	+	N2vC	6.63972	7.06901	7.2506	7.36608	0.464314	0.464126	1.34657
GmaAffx.42847.1.S1_s_at	Glyma15g06790.1		(Q9XFB4) PR1a precursor	+	N5vC	6.63972	7.06901	7.2506	7.36608	0.30246	0.0614737	1.52719
GmaAffx.42847.1.S1_s_at	Glyma15g06790.1		(Q9XFB4) PR1a precursor	+	N10vC	6.63972	7.06901	7.2506	7.36608	0.223745	0.0522592	1.65446
GmaAffx.42847.2.S1_at	Glyma15g06800.1		(Q9XFB4) PR1a precursor	+	N2vC	7.01206	6.93152	6.31364	6.36184	0.782709	0.572171	-1.05741
GmaAffx.42847.2.S1_at	Glyma15g06800.1		(Q9XFB4) PR1a precursor	+	N5vC	7.01206	6.93152	6.31364	6.36184	0.0286564	0.00815462	-1.62272
GmaAffx.42847.2.S1_at	Glyma15g06800.1		(Q9XFB4) PR1a precursor	+	N10vC	7.01206	6.93152	6.31364	6.36184	0.0395048	0.0155258	-1.5694
GmaAffx.4896.1.A1_at	<no gene>		ABC transporter family involved in resistant to lead. Localizes to plasma membrane. Upregulated by	+	N2vC	6.62675	6.44782	5.78155	5.99224	0.430715	0.449602	-1.13205
GmaAffx.4896.1.A1_at	<no gene>		ABC transporter family involved in resistant to lead. Localizes to plasma membrane. Upregulated by	+	N5vC	6.62675	6.44782	5.78155	5.99224	0.00182073	0.00160183	-1.79652
GmaAffx.4896.1.A1_at	<no gene>		ABC transporter family involved in resistant to lead. Localizes to plasma membrane. Upregulated by	+	N10vC	6.62675	6.44782	5.78155	5.99224	0.0121523	0.00803042	-1.55241
GmaAffx.50447.1.S1_at	Glyma05g28330.1		(Q1SB09) P-type trefoil; UDP-glucuronosyl/UDP-glucosyltransferase	+	N2vC	7.4024	7.10362	6.28127	6.53975	0.359441	0.418474	-1.2301
GmaAffx.50447.1.S1_at	Glyma05g28330.1		(Q1SB09) P-type trefoil; UDP-glucuronosyl/UDP-glucosyltransferase	+	N5vC	7.4024	7.10362	6.28127	6.53975	0.00315484	0.0020585	-2.17517
GmaAffx.50447.1.S1_at	Glyma05g28330.1		(Q1SB09) P-type trefoil; UDP-glucuronosyl/UDP-glucosyltransferase	+	N10vC	7.4024	7.10362	6.28127	6.53975	0.0160614	0.00930453	-1.81837
GmaAffx.50673.2.S1_s_at	Glyma05g32850.1		induced by wounding, belongs to a large family of putative transcriptional activators with NAC doma	+	N2vC	6.27184	6.85058	6.1744	6.15494	0.00941565	0.0502347	1.49354
GmaAffx.50673.2.S1_s_at	Glyma05g32850.1		induced by wounding, belongs to a large family of putative transcriptional activators with NAC doma	+	N5vC	6.27184	6.85058	6.1744	6.15494	0.620651	0.115065	-1.06987
GmaAffx.50673.2.S1_s_at	Glyma05g32850.1		induced by wounding, belongs to a large family of putative transcriptional activators with NAC doma	+	N10vC	6.27184	6.85058	6.1744	6.15494	0.553445	0.110417	-1.0844
GmaAffx.5080.1.A1_at	Glyma19g35270.1		ABC transporter family involved in resistant to lead. Localizes to plasma membrane. Upregulated by	+	N2vC	7.6946	6.44017	6.12739	6.11106	0.00038325	0.00526265	-2.38573
GmaAffx.5080.1.A1_at	Glyma19g35270.1		ABC transporter family involved in resistant to lead. Localizes to plasma membrane. Upregulated by	+	N5vC	7.6946	6.44017	6.12739	6.11106	4.62694e-05	0.000229851	-2.96333
GmaAffx.5080.1.A1_at	Glyma19g35270.1		ABC transporter family involved in resistant to lead. Localizes to plasma membrane. Upregulated by	+	N10vC	7.6946	6.44017	6.12739	6.11106	4.16385e-05	0.00019158	-2.99706
GmaAffx.5080.1.S1_at	Glyma19g35270.1		ABC transporter family involved in resistant to lead. Localizes to plasma membrane. Upregulated by	+	N2vC	6.35682	6.09243	5.61461	5.90181	0.220208	0.34071	-1.20113
GmaAffx.5080.1.S1_at	Glyma19g35270.1		ABC transporter family involved in resistant to lead. Localizes to plasma membrane. Upregulated by	+	N5vC	6.35682	6.09243	5.61461	5.90181	0.0028732	0.00196949	-1.67274
GmaAffx.5080.1.S1_at	Glyma19g35270.1		ABC transporter family involved in resistant to lead. Localizes to plasma membrane. Upregulated by	+	N10vC	6.35682	6.09243	5.61461	5.90181	0.0443492	0.0166628	-1.37079
GmaAffx.51621.1.S1_at	Glyma17g35620.1		Member of the R2R3 factor MYB gene family involved in mediating plant responses to a variety of abi	+	N2vC	7.25346	6.78287	6.60837	6.47006	0.0754725	0.198161	-1.38568
GmaAffx.51621.1.S1_at	Glyma17g35620.1		Member of the R2R3 factor MYB gene family involved in mediating plant responses to a variety of abi	+	N5vC	7.25346	6.78287	6.60837	6.47006	0.0196994	0.00613006	-1.56384
GmaAffx.51621.1.S1_at	Glyma17g35620.1		Member of the R2R3 factor MYB gene family involved in mediating plant responses to a variety of abi	+	N10vC	7.25346	6.78287	6.60837	6.47006	0.00645795	0.00568245	-1.72119
GmaAffx.52752.1.S1_at	<no gene>		Encodes a R2R3 MYB protein which is involved in the response to UV-B. It functions as a repressor	+	N2vC	6.00451	6.01951	5.59103	5.67711	0.946967	0.616204	1.01045
GmaAffx.52752.1.S1_at	<no gene>		Encodes a R2R3 MYB protein which is involved in the response to UV-B. It functions as a repressor	+	N5vC	6.00451	6.01951	5.59103	5.67711	0.0830141	0.0197856	-1.3319
GmaAffx.52752.1.S1_at	<no gene>		Encodes a R2R3 MYB protein which is involved in the response to UV-B. It functions as a repressor	+	N10vC	6.00451	6.01951	5.59103	5.67711	0.161538	0.0405174	-1.25475
GmaAffx.52752.1.S1_s_at	Glyma11g11450.1		Encodes a R2R3 MYB protein which is involved in the response to UV-B. It functions as a repressor	+	N2vC	6.75644	6.69867	6.18042	6.41413	0.822452	0.583521	-1.04085
GmaAffx.52752.1.S1_s_at	Glyma11g11450.1		Encodes a R2R3 MYB protein which is involved in the response to UV-B. It functions as a repressor	+	N5vC	6.75644	6.69867	6.18042	6.41413	0.0387449	0.0103859	-1.49073
GmaAffx.52752.1.S1_s_at	Glyma11g11450.1		Encodes a R2R3 MYB protein which is involved in the response to UV-B. It functions as a repressor	+	N10vC	6.75644	6.69867	6.18042	6.41413	0.196855	0.0472362	-1.26778
GmaAffx.52752.2.S1_at	Glyma11g11450.1		Encodes a R2R3 MYB protein which is involved in the response to UV-B. It functions as a repressor	+	N2vC	7.5708	7.56251	7.14741	7.3608	0.980536	0.623961	-1.00576
GmaAffx.52752.2.S1_at	Glyma11g11450.1		Encodes a R2R3 MYB protein which is involved in the response to UV-B. It functions as a repressor	+	N5vC	7.5708	7.56251	7.14741	7.3608	0.22507	0.0473711	-1.34107
GmaAffx.52752.2.S1_at	Glyma11g11450.1		Encodes a R2R3 MYB protein which is involved in the response to UV-B. It functions as a repressor	+	N10vC	7.5708	7.56251	7.14741	7.3608	0.539183	0.10803	-1.15669
GmaAffx.53869.1.S1_at	Glyma06g20800.1		Encodes a putative transcription factor (MYB94).	+	N2vC	6.40893	6.36106	5.51015	5.70668	0.80513	0.578764	-1.03374
GmaAffx.53869.1.S1_at	Glyma06g20800.1		Encodes a putative transcription factor (MYB94).	+	N5vC	6.40893	6.36106	5.51015	5.70668	0.000325301	0.00073434	-1.86449
GmaAffx.53869.1.S1_at	Glyma06g20800.1		Encodes a putative transcription factor (MYB94).	+	N10vC	6.40893	6.36106	5.51015	5.70668	0.00242002	0.00321054	-1.62705
GmaAffx.59620.1.S1_at	Glyma07g16270.1		(Q6UY58) Lectin-like receptor kinase 7;3	+	N2vC	6.50321	6.38136	5.9339	6.04754	0.576427	0.505919	-1.08813
GmaAffx.59620.1.S1_at	Glyma07g16270.1		(Q6UY58) Lectin-like receptor kinase 7;3	+	N5vC	6.50321	6.38136	5.9339	6.04754	0.0181887	0.00578389	-1.48381
GmaAffx.59620.1.S1_at	Glyma07g16270.1		(Q6UY58) Lectin-like receptor kinase 7;3	+	N10vC	6.50321	6.38136	5.9339	6.04754	0.0505109	0.0180668	-1.37142
GmaAffx.59815.1.S1_at	Glyma17g13020.1		(Q9M9A3) F27J15.20 (At1g49010) (MYB transcription factor) (Hypothetical protein)	+	N2vC	6.89286	6.78971	6.17108	6.18999	0.617729	0.519207	-1.07412
GmaAffx.59815.1.S1_at	Glyma17g13020.1		(Q9M9A3) F27J15.20 (At1g49010) (MYB transcription factor) (Hypothetical protein)	+	N5vC	6.89286	6.78971	6.17108	6.18999	0.00305567	0.00202815	-1.64922
GmaAffx.59815.1.S1_at	Glyma17g13020.1		(Q9M9A3) F27J15.20 (At1g49010) (MYB transcription factor) (Hypothetical protein)	+	N10vC	6.89286	6.78971	6.17108	6.18999	0.00368092	0.00411927	-1.62774
GmaAffx.60367.1.S1_at	Glyma04g04490.1		(Q1XAN1) Sucrose responsive element binding protein	+	N2vC	6.81113	6.39748	6.13052	6.43283	0.0683877	0.187097	-1.33205
GmaAffx.60367.1.S1_at	Glyma04g04490.1		(Q1XAN1) Sucrose responsive element binding protein	+	N5vC	6.81113	6.39748	6.13052	6.43283	0.0058157	0.00278088	-1.60282
GmaAffx.60367.1.S1_at	Glyma04g04490.1		(Q1XAN1) Sucrose responsive element binding protein	+	N10vC	6.81113	6.39748	6.13052	6.43283	0.0925032	0.0269995	-1.29981
GmaAffx.62509.1.S1_s_at	Glyma20g29710.1		Member of the R2R3 factor gene family.	+	N2vC	6.38829	6.09989	5.57887	5.84814	0.192163	0.319877	-1.22129
GmaAffx.62509.1.S1_s_at	Glyma20g29710.1		Member of the R2R3 factor gene family.	+	N5vC	6.38829	6.09989	5.57887	5.84814	0.00177495	0.00158373	-1.7525
GmaAffx.62509.1.S1_s_at	Glyma20g29710.1		Member of the R2R3 factor gene family.	+	N10vC	6.38829	6.09989	5.57887	5.84814	0.0223669	0.0112202	-1.45412
GmaAffx.63449.1.S1_at	Glyma02g03020.2		DNA-binding family protein; similar to myb family transcription factor [Arabidopsis thaliana] (TAIR	+	N2vC	9.70167	8.52061	8.32692	8.32683	0.0212517	0.0878386	-2.26743
GmaAffx.63449.1.S1_at	Glyma02g03020.2		DNA-binding family protein; similar to myb family transcription factor [Arabidopsis thaliana] (TAIR	+	N5vC	9.70167	8.52061	8.32692	8.32683	0.00920027	0.00365042	-2.59321
GmaAffx.63449.1.S1_at	Glyma02g03020.2		DNA-binding family protein; similar to myb family transcription factor [Arabidopsis thaliana] (TAIR	+	N10vC	9.70167	8.52061	8.32692	8.32683	0.00919629	0.00692958	-2.59339
GmaAffx.63449.2.S1_at	Glyma01g04530.1		DNA-binding family protein; similar to myb family transcription factor [Arabidopsis thaliana] (TAIR	+	N2vC	6.55288	6.18122	5.59773	5.86565	0.0858219	0.213002	-1.29384
GmaAffx.63449.2.S1_at	Glyma01g04530.1		DNA-binding family protein; similar to myb family transcription factor [Arabidopsis thaliana] (TAIR	+	N5vC	6.55288	6.18122	5.59773	5.86565	0.000308804	0.000714423	-1.93878
GmaAffx.63449.2.S1_at	Glyma01g04530.1		DNA-binding family protein; similar to myb family transcription factor [Arabidopsis thaliana] (TAIR	+	N10vC	6.55288	6.18122	5.59773	5.86565	0.00415738	0.00441038	-1.61019
GmaAffx.6637.1.S1_at	Glyma16g01980.4		Encodes a transcriptional repressor that performs overlapping functions with LHY in a regulatory fe	+	N2vC	6.73407	6.44505	5.90774	6.36442	0.176431	0.307756	-1.22181
GmaAffx.6637.1.S1_at	Glyma16g01980.4		Encodes a transcriptional repressor that performs overlapping functions with LHY in a regulatory fe	+	N5vC	6.73407	6.44505	5.90774	6.36442	0.0011411	0.00131045	-1.77316
GmaAffx.6637.1.S1_at	Glyma16g01980.4		Encodes a transcriptional repressor that performs overlapping functions with LHY in a regulatory fe	+	N10vC	6.73407	6.44505	5.90774	6.36442	0.0900426	0.0264972	-1.29204
GmaAffx.70592.1.A1_at	Glyma19g02890.1		Member of the R2R3 factor gene family.	+	N2vC	6.66666	6.30293	5.78172	6.01925	0.153743	0.287791	-1.28675
GmaAffx.70592.1.A1_at	Glyma19g02890.1		Member of the R2R3 factor gene family.	+	N5vC	6.66666	6.30293	5.78172	6.01925	0.00251778	0.00185212	-1.84669
GmaAffx.70592.1.A1_at	Glyma19g02890.1		Member of the R2R3 factor gene family.	+	N10vC	6.66666	6.30293	5.78172	6.01925	0.0177704	0.00984973	-1.56635
GmaAffx.70592.1.S1_at	<no gene>		Member of the R2R3 factor gene family.	+	N2vC	5.92797	5.57227	4.94794	5.24694	0.0867275	0.214348	-1.27961
GmaAffx.70592.1.S1_at	<no gene>		Member of the R2R3 factor gene family.	+	N5vC	5.92797	5.57227	4.94794	5.24694	0.000167896	0.000510133	-1.97251
GmaAffx.70592.1.S1_at	<no gene>		Member of the R2R3 factor gene family.	+	N10vC	5.92797	5.57227	4.94794	5.24694	0.00334134	0.00389098	-1.60328
GmaAffx.73002.1.S1_at	Glyma02g09470.1		Encodes RNA-dependent RNA polymerase. While not required for virus-induced post-transcriptional g	+	N2vC	6.28729	6.14505	5.77646	5.9587	0.543684	0.494043	-1.10362
GmaAffx.73002.1.S1_at	Glyma02g09470.1		Encodes RNA-dependent RNA polymerase. While not required for virus-induced post-transcriptional g	+	N5vC	6.28729	6.14505	5.77646	5.9587	0.042172	0.0111352	-1.42487
GmaAffx.73002.1.S1_at	Glyma02g09470.1		Encodes RNA-dependent RNA polymerase. While not required for virus-induced post-transcriptional g	+	N10vC	6.28729	6.14505	5.77646	5.9587	0.17243	0.0425961	-1.25579
GmaAffx.74289.1.S1_at	Glyma17g36370.1		Member of the R2R3 factor MYB gene family involved in mediating plant responses to a variety of abi	+	N2vC	6.33741	6.29599	5.74367	5.76678	0.86212	0.594855	-1.02913
GmaAffx.74289.1.S1_at	Glyma17g36370.1		Member of the R2R3 factor MYB gene family involved in mediating plant responses to a variety of abi	+	N5vC	6.33741	6.29599	5.74367	5.76678	0.0237324	0.00704882	-1.50916
GmaAffx.74289.1.S1_at	Glyma17g36370.1		Member of the R2R3 factor MYB gene family involved in mediating plant responses to a variety of abi	+	N10vC	6.33741	6.29599	5.74367	5.76678	0.028717	0.0129093	-1.48517
GmaAffx.74733.1.S1_at	<no gene>		putative transcription factor MYB109 (MYB109) mRNA,	+	N2vC	6.2335	6.06387	5.62583	5.85408	0.387771	0.431873	-1.12477
GmaAffx.74733.1.S1_at	<no gene>		putative transcription factor MYB109 (MYB109) mRNA,	+	N5vC	6.2335	6.06387	5.62583	5.85408	0.00648887	0.0029485	-1.5238
GmaAffx.74733.1.S1_at	<no gene>		putative transcription factor MYB109 (MYB109) mRNA,	+	N10vC	6.2335	6.06387	5.62583	5.85408	0.0659865	0.0214375	-1.30082
GmaAffx.75228.1.S1_at	Glyma06g05260.1		Putative homolog of the Blind gene in tomato. Together with RAX1 and RAX3 belong to the class R2R3	+	N2vC	6.665	6.38306	5.81481	6.06238	0.164841	0.297513	-1.21583
GmaAffx.75228.1.S1_at	Glyma06g05260.1		Putative homolog of the Blind gene in tomato. Together with RAX1 and RAX3 belong to the class R2R3	+	N5vC	6.665	6.38306	5.81481	6.06238	0.000579123	0.000974154	-1.80274
GmaAffx.75228.1.S1_at	Glyma06g05260.1		Putative homolog of the Blind gene in tomato. Together with RAX1 and RAX3 belong to the class R2R3	+	N10vC	6.665	6.38306	5.81481	6.06238	0.00732491	0.00611858	-1.51847
GmaAffx.76538.1.S1_at	Glyma20g30250.1		(Q2LMD6) MYBR5	+	N2vC	6.58413	6.24105	5.52578	5.88062	0.108833	0.240907	-1.26846
GmaAffx.76538.1.S1_at	Glyma20g30250.1		(Q2LMD6) MYBR5	+	N5vC	6.58413	6.24105	5.52578	5.88062	0.00011469	0.000409701	-2.08255
GmaAffx.76538.1.S1_at	Glyma20g30250.1		(Q2LMD6) MYBR5	+	N10vC	6.58413	6.24105	5.52578	5.88062	0.00344331	0.00396639	-1.62846
GmaAffx.76538.2.S1_at	<no gene>		myb family transcription factor; similar to myb family transcription factor [Arabidopsis thaliana]	+	N2vC	6.32915	6.14176	5.61312	5.8825	0.321422	0.400824	-1.1387
GmaAffx.76538.2.S1_at	<no gene>		myb family transcription factor; similar to myb family transcription factor [Arabidopsis thaliana]	+	N5vC	6.32915	6.14176	5.61312	5.8825	0.00150961	0.00148122	-1.64266
GmaAffx.76538.2.S1_at	<no gene>		myb family transcription factor; similar to myb family transcription factor [Arabidopsis thaliana]	+	N10vC	6.32915	6.14176	5.61312	5.8825	0.0280087	0.0127319	-1.36287
GmaAffx.76538.2.S1_x_at	Glyma20g30250.1		myb family transcription factor; similar to myb family transcription factor [Arabidopsis thaliana]	+	N2vC	6.17738	6.07003	5.73992	5.82972	0.600554	0.513469	-1.07725
GmaAffx.76538.2.S1_x_at	Glyma20g30250.1		myb family transcription factor; similar to myb family transcription factor [Arabidopsis thaliana]	+	N5vC	6.17738	6.07003	5.73992	5.82972	0.0465012	0.0120632	-1.35421
GmaAffx.76538.2.S1_x_at	Glyma20g30250.1		myb family transcription factor; similar to myb family transcription factor [Arabidopsis thaliana]	+	N10vC	6.17738	6.07003	5.73992	5.82972	0.104638	0.0294218	-1.2725
GmaAffx.78009.1.S1_at	Glyma17g10820.1		Encodes a putative transcription factor (MYB94).	+	N2vC	6.1971	5.80407	5.39801	5.73553	0.122638	0.257279	-1.31315
GmaAffx.78009.1.S1_at	Glyma17g10820.1		Encodes a putative transcription factor (MYB94).	+	N5vC	6.1971	5.80407	5.39801	5.73553	0.00484278	0.00253337	-1.74
GmaAffx.78009.1.S1_at	Glyma17g10820.1		Encodes a putative transcription factor (MYB94).	+	N10vC	6.1971	5.80407	5.39801	5.73553	0.0741651	0.0231859	-1.37704
GmaAffx.81347.1.S1_at	Glyma18g08430.1		Encodes a poly(A)-specific ribonuclease, AtPARN. Expression of AtPARN is upregulated by ABA or stre	+	N2vC	6.27226	6.09684	5.62283	5.92121	0.399773	0.436136	-1.12929
GmaAffx.81347.1.S1_at	Glyma18g08430.1		Encodes a poly(A)-specific ribonuclease, AtPARN. Expression of AtPARN is upregulated by ABA or stre	+	N5vC	6.27226	6.09684	5.62283	5.92121	0.00621107	0.0028784	-1.56855
GmaAffx.81347.1.S1_at	Glyma18g08430.1		Encodes a poly(A)-specific ribonuclease, AtPARN. Expression of AtPARN is upregulated by ABA or stre	+	N10vC	6.27226	6.09684	5.62283	5.92121	0.104104	0.0293093	-1.27549
GmaAffx.83579.1.S1_at	<no gene>		Member of the R2R3 factor gene family.	+	N2vC	6.21119	6.28466	5.68707	5.83511	0.790398	0.574115	1.05225
GmaAffx.83579.1.S1_at	<no gene>		Member of the R2R3 factor gene family.	+	N5vC	6.21119	6.28466	5.68707	5.83511	0.0737076	0.0178353	-1.43806
GmaAffx.83579.1.S1_at	<no gene>		Member of the R2R3 factor gene family.	+	N10vC	6.21119	6.28466	5.68707	5.83511	0.187135	0.0454042	-1.29782
GmaAffx.83663.1.S1_at	Glyma19g02600.1		transcription factor myb homologue	+	N2vC	6.63136	6.37487	5.8601	5.88948	0.262129	0.368241	-1.19457
GmaAffx.83663.1.S1_at	Glyma19g02600.1		transcription factor myb homologue	+	N5vC	6.63136	6.37487	5.8601	5.88948	0.00342982	0.00213859	-1.70676
GmaAffx.83663.1.S1_at	Glyma19g02600.1		transcription factor myb homologue	+	N10vC	6.63136	6.37487	5.8601	5.88948	0.00447704	0.004607	-1.67236
GmaAffx.83684.1.S1_at	<no gene>		Encodes a MYB-domain protein involved in specification of the leaf proximodistal axis. Mutation res	+	N2vC	6.17079	6.06992	5.59327	5.85615	0.655581	0.53187	-1.07242
GmaAffx.83684.1.S1_at	<no gene>		Encodes a MYB-domain protein involved in specification of the leaf proximodistal axis. Mutation res	+	N5vC	6.17079	6.06992	5.59327	5.85615	0.0205697	0.00632823	-1.49229
GmaAffx.83684.1.S1_at	<no gene>		Encodes a MYB-domain protein involved in specification of the leaf proximodistal axis. Mutation res	+	N10vC	6.17079	6.06992	5.59327	5.85615	0.177012	0.0434658	-1.2437
GmaAffx.83684.2.S1_at	Glyma18g26600.1		(Q9FUH0) Myb-related transcription factor (Fragment)	+	N2vC	5.97953	5.75075	5.51563	5.71014	0.391825	0.433147	-1.17185
GmaAffx.83684.2.S1_at	Glyma18g26600.1		(Q9FUH0) Myb-related transcription factor (Fragment)	+	N5vC	5.97953	5.75075	5.51563	5.71014	0.0947795	0.0221616	-1.37926
GmaAffx.83684.2.S1_at	Glyma18g26600.1		(Q9FUH0) Myb-related transcription factor (Fragment)	+	N10vC	5.97953	5.75075	5.51563	5.71014	0.315753	0.0690799	-1.2053
GmaAffx.84304.1.S1_at	Glyma17g17370.1		(Q1SKQ9) Linker histone, N-terminal; Homeodomain-related	+	N2vC	6.28118	6.13417	5.67385	5.8095	0.502151	0.479333	-1.10727
GmaAffx.84304.1.S1_at	Glyma17g17370.1		(Q1SKQ9) Linker histone, N-terminal; Homeodomain-related	+	N5vC	6.28118	6.13417	5.67385	5.8095	0.012928	0.00455214	-1.52343
GmaAffx.84304.1.S1_at	Glyma17g17370.1		(Q1SKQ9) Linker histone, N-terminal; Homeodomain-related	+	N10vC	6.28118	6.13417	5.67385	5.8095	0.044199	0.0166295	-1.38672
GmaAffx.84566.1.S1_at	Glyma18g49360.1		Encodes a putative transcription factor (MYB94).	+	N2vC	6.36991	5.97389	5.55794	5.83826	0.0583151	0.169903	-1.31587
GmaAffx.84566.1.S1_at	Glyma18g49360.1		Encodes a putative transcription factor (MYB94).	+	N5vC	6.36991	5.97389	5.55794	5.83826	0.000841307	0.00115412	-1.7556
GmaAffx.84566.1.S1_at	Glyma18g49360.1		Encodes a putative transcription factor (MYB94).	+	N10vC	6.36991	5.97389	5.55794	5.83826	0.0150957	0.00900596	-1.44558
GmaAffx.84566.1.S1_s_at	<no gene>		Encodes a putative transcription factor (MYB94).	+	N2vC	6.53911	6.14285	5.73322	6.01468	0.0960036	0.225851	-1.31609
GmaAffx.84566.1.S1_s_at	<no gene>		Encodes a putative transcription factor (MYB94).	+	N5vC	6.53911	6.14285	5.73322	6.01468	0.00272616	0.00192314	-1.74822
GmaAffx.84566.1.S1_s_at	<no gene>		Encodes a putative transcription factor (MYB94).	+	N10vC	6.53911	6.14285	5.73322	6.01468	0.0331891	0.0140365	-1.43836
GmaAffx.84566.1.S1_x_at	Glyma18g49360.1		Encodes a putative transcription factor (MYB94).	+	N2vC	6.04046	5.95187	5.39191	5.78848	0.653133	0.531223	-1.06333
GmaAffx.84566.1.S1_x_at	Glyma18g49360.1		Encodes a putative transcription factor (MYB94).	+	N5vC	6.04046	5.95187	5.39191	5.78848	0.00463572	0.00248389	-1.56759
GmaAffx.84566.1.S1_x_at	Glyma18g49360.1		Encodes a putative transcription factor (MYB94).	+	N10vC	6.04046	5.95187	5.39191	5.78848	0.212498	0.0501649	-1.19084
GmaAffx.84566.2.S1_at	Glyma18g49360.1		Encodes a putative transcription factor (MYB94).	+	N2vC	6.18982	6.17638	5.53439	5.59951	0.95252	0.617588	-1.00937
GmaAffx.84566.2.S1_at	Glyma18g49360.1		Encodes a putative transcription factor (MYB94).	+	N5vC	6.18982	6.17638	5.53439	5.59951	0.0104351	0.00395549	-1.57509
GmaAffx.84566.2.S1_at	Glyma18g49360.1		Encodes a putative transcription factor (MYB94).	+	N10vC	6.18982	6.17638	5.53439	5.59951	0.0186052	0.0100965	-1.50558
GmaAffx.84566.3.S1_at	<no gene>		Encodes a R2R3 type Myb transcription factor whose expression is strongly induced by abscisic acid.	+	N2vC	5.97107	5.81448	5.27126	5.6104	0.393848	0.433826	-1.11465
GmaAffx.84566.3.S1_at	<no gene>		Encodes a R2R3 type Myb transcription factor whose expression is strongly induced by abscisic acid.	+	N5vC	5.97107	5.81448	5.27126	5.6104	0.00149782	0.00147502	-1.62429
GmaAffx.84566.3.S1_at	<no gene>		Encodes a R2R3 type Myb transcription factor whose expression is strongly induced by abscisic acid.	+	N10vC	5.97107	5.81448	5.27126	5.6104	0.0621843	0.0206127	-1.28402
GmaAffx.84566.3.S1_s_at	<no gene>		Encodes a R2R3 type Myb transcription factor whose expression is strongly induced by abscisic acid.	+	N2vC	5.74798	5.87576	5.28002	5.59747	0.582827	0.507912	1.09261
GmaAffx.84566.3.S1_s_at	<no gene>		Encodes a R2R3 type Myb transcription factor whose expression is strongly induced by abscisic acid.	+	N5vC	5.74798	5.87576	5.28002	5.59747	0.0585448	0.0146302	-1.38315
GmaAffx.84566.3.S1_s_at	<no gene>		Encodes a R2R3 type Myb transcription factor whose expression is strongly induced by abscisic acid.	+	N10vC	5.74798	5.87576	5.28002	5.59747	0.518565	0.104593	-1.10995
GmaAffx.84566.3.S1_x_at	Glyma09g37340.1		Encodes a R2R3 type Myb transcription factor whose expression is strongly induced by abscisic acid.	+	N2vC	6.24182	5.89743	5.38359	5.66655	0.0872899	0.215224	-1.26962
GmaAffx.84566.3.S1_x_at	Glyma09g37340.1		Encodes a R2R3 type Myb transcription factor whose expression is strongly induced by abscisic acid.	+	N5vC	6.24182	5.89743	5.38359	5.66655	0.000424729	0.000851803	-1.81281
GmaAffx.84566.3.S1_x_at	Glyma09g37340.1		Encodes a R2R3 type Myb transcription factor whose expression is strongly induced by abscisic acid.	+	N10vC	6.24182	5.89743	5.38359	5.66655	0.00828207	0.00653745	-1.48996
GmaAffx.85162.1.S1_at	<no gene>		(Q2LMD6) MYBR5	+	N2vC	6.24691	6.07755	5.62403	5.74979	0.396127	0.43481	-1.12456
GmaAffx.85162.1.S1_at	<no gene>		(Q2LMD6) MYBR5	+	N5vC	6.24691	6.07755	5.62403	5.74979	0.00615864	0.00286661	-1.53994
GmaAffx.85162.1.S1_at	<no gene>		(Q2LMD6) MYBR5	+	N10vC	6.24691	6.07755	5.62403	5.74979	0.0222274	0.0111776	-1.41139
GmaAffx.8550.1.S1_at	Glyma07g15850.1		(Q4VPE6) Phantastica transcription factor a	+	N2vC	7.00669	6.77015	6.07074	6.70235	0.389977	0.432595	-1.17817
GmaAffx.8550.1.S1_at	Glyma07g15850.1		(Q4VPE6) Phantastica transcription factor a	+	N5vC	7.00669	6.77015	6.07074	6.70235	0.00345172	0.00214504	-1.91315
GmaAffx.8550.1.S1_at	Glyma07g15850.1		(Q4VPE6) Phantastica transcription factor a	+	N10vC	7.00669	6.77015	6.07074	6.70235	0.272834	0.0613549	-1.23485
GmaAffx.87757.2.S1_at	<no gene>		Encodes a putative transcription factor (MYB48) that functions to regulate flavonol biosynthesis pr	+	N2vC	6.38358	6.11317	5.7113	5.82495	0.202264	0.328537	-1.20616
GmaAffx.87757.2.S1_at	<no gene>		Encodes a putative transcription factor (MYB48) that functions to regulate flavonol biosynthesis pr	+	N5vC	6.38358	6.11317	5.7113	5.82495	0.0049828	0.00257129	-1.59359
GmaAffx.87757.2.S1_at	<no gene>		Encodes a putative transcription factor (MYB48) that functions to regulate flavonol biosynthesis pr	+	N10vC	6.38358	6.11317	5.7113	5.82495	0.0152038	0.00903649	-1.47287
GmaAffx.87757.3.S1_at	Glyma13g40830.3		Encodes a putative transcription factor (MYB48) that functions to regulate flavonol biosynthesis pr	+	N2vC	7.09362	6.25811	5.66516	6.02091	0.000516177	0.00647544	-1.78449
GmaAffx.87757.3.S1_at	Glyma13g40830.3		Encodes a putative transcription factor (MYB48) that functions to regulate flavonol biosynthesis pr	+	N5vC	7.09362	6.25811	5.66516	6.02091	2.22836e-06	3.00103e-05	-2.69159
GmaAffx.87757.3.S1_at	Glyma13g40830.3		Encodes a putative transcription factor (MYB48) that functions to regulate flavonol biosynthesis pr	+	N10vC	7.09362	6.25811	5.66516	6.02091	4.96265e-05	0.000216982	-2.10339
GmaAffx.87757.3.S1_x_at	Glyma13g40830.1		Encodes a putative transcription factor (MYB48) that functions to regulate flavonol biosynthesis pr	+	N2vC	7.10143	6.41174	5.66901	6.03995	0.00577238	0.0353914	-1.61293
GmaAffx.87757.3.S1_x_at	Glyma13g40830.1		Encodes a putative transcription factor (MYB48) that functions to regulate flavonol biosynthesis pr	+	N5vC	7.10143	6.41174	5.66901	6.03995	9.11959e-06	7.83491e-05	-2.69899
GmaAffx.87757.3.S1_x_at	Glyma13g40830.1		Encodes a putative transcription factor (MYB48) that functions to regulate flavonol biosynthesis pr	+	N10vC	7.10143	6.41174	5.66901	6.03995	0.00019107	0.000569069	-2.08707
GmaAffx.88762.1.A1_s_at	Glyma07g16910.1		(P32110) Probable glutathione S-transferase (EC 2.5.1.18) (Heat shock protein 26A) (G2-4)	+	N2vC	8.7152	9.24502	8.24329	7.64276	0.192232	0.319924	1.44375
GmaAffx.88762.1.A1_s_at	Glyma07g16910.1		(P32110) Probable glutathione S-transferase (EC 2.5.1.18) (Heat shock protein 26A) (G2-4)	+	N5vC	8.7152	9.24502	8.24329	7.64276	0.2425	0.0505738	-1.38695
GmaAffx.88762.1.A1_s_at	Glyma07g16910.1		(P32110) Probable glutathione S-transferase (EC 2.5.1.18) (Heat shock protein 26A) (G2-4)	+	N10vC	8.7152	9.24502	8.24329	7.64276	0.0149233	0.00896019	-2.10299
GmaAffx.88762.1.S1_at	<no gene>		(P32110) Probable glutathione S-transferase (EC 2.5.1.18) (Heat shock protein 26A) (G2-4)	+	N2vC	6.71411	9.73544	8.69704	8.99087	9.43741e-06	0.000397215	8.11917
GmaAffx.88762.1.S1_at	<no gene>		(P32110) Probable glutathione S-transferase (EC 2.5.1.18) (Heat shock protein 26A) (G2-4)	+	N5vC	6.71411	9.73544	8.69704	8.99087	0.000579435	0.000974154	3.95296
GmaAffx.88762.1.S1_at	<no gene>		(P32110) Probable glutathione S-transferase (EC 2.5.1.18) (Heat shock protein 26A) (G2-4)	+	N10vC	6.71411	9.73544	8.69704	8.99087	0.000168244	0.000517704	4.84589
GmaAffx.88762.1.S1_x_at	<no gene>		(P32110) Probable glutathione S-transferase (EC 2.5.1.18) (Heat shock protein 26A) (G2-4)	+	N2vC	6.85031	10.4476	9.19156	9.13359	7.0034e-06	0.000332265	12.1026
GmaAffx.88762.1.S1_x_at	<no gene>		(P32110) Probable glutathione S-transferase (EC 2.5.1.18) (Heat shock protein 26A) (G2-4)	+	N5vC	6.85031	10.4476	9.19156	9.13359	0.000493254	0.000910711	5.06741
GmaAffx.88762.1.S1_x_at	<no gene>		(P32110) Probable glutathione S-transferase (EC 2.5.1.18) (Heat shock protein 26A) (G2-4)	+	N10vC	6.85031	10.4476	9.19156	9.13359	0.000611192	0.00129519	4.86784
GmaAffx.88845.1.A1_at	Glyma15g06790.1		(Q9XFB4) PR1a precursor	+	N2vC	6.48212	6.42731	6.29845	6.18956	0.856866	0.593386	-1.03873
GmaAffx.88845.1.A1_at	Glyma15g06790.1		(Q9XFB4) PR1a precursor	+	N5vC	6.48212	6.42731	6.29845	6.18956	0.548006	0.103532	-1.13578
GmaAffx.88845.1.A1_at	Glyma15g06790.1		(Q9XFB4) PR1a precursor	+	N10vC	6.48212	6.42731	6.29845	6.18956	0.343407	0.0740299	-1.22482
GmaAffx.88845.1.S1_at	Glyma15g06790.1		(Q9XFB4) PR1a precursor	+	N2vC	5.98285	6.99629	7.62051	7.36777	0.137659	0.272082	2.01872
GmaAffx.88845.1.S1_at	Glyma15g06790.1		(Q9XFB4) PR1a precursor	+	N5vC	5.98285	6.99629	7.62051	7.36777	0.023342	0.00696256	3.1116
GmaAffx.88845.1.S1_at	Glyma15g06790.1		(Q9XFB4) PR1a precursor	+	N10vC	5.98285	6.99629	7.62051	7.36777	0.049326	0.0178029	2.61158
GmaAffx.88997.1.S1_s_at	Glyma07g16860.1		(Q9FQE7) Glutathione S-transferase GST 11 (EC 2.5.1.18)	+	N2vC	10.2265	8.71495	8.23062	7.09067	0.00042777	0.00569536	-2.85125
GmaAffx.88997.1.S1_s_at	Glyma07g16860.1		(Q9FQE7) Glutathione S-transferase GST 11 (EC 2.5.1.18)	+	N5vC	10.2265	8.71495	8.23062	7.09067	2.98221e-05	0.000175803	-3.98873
GmaAffx.88997.1.S1_s_at	Glyma07g16860.1		(Q9FQE7) Glutathione S-transferase GST 11 (EC 2.5.1.18)	+	N10vC	10.2265	8.71495	8.23062	7.09067	1.72317e-07	4.47147e-06	-8.79009
GmaAffx.89269.1.A1_s_at	Glyma16g02570.1		Encodes a R2R3 MYB protein which is involved in the response to UV-B. It functions as a repressor	+	N2vC	7.10362	6.88586	6.7265	6.65961	0.487454	0.47391	-1.16293
GmaAffx.89269.1.A1_s_at	Glyma16g02570.1		Encodes a R2R3 MYB protein which is involved in the response to UV-B. It functions as a repressor	+	N5vC	7.10362	6.88586	6.7265	6.65961	0.237091	0.0495847	-1.29875
GmaAffx.89269.1.A1_s_at	Glyma16g02570.1		Encodes a R2R3 MYB protein which is involved in the response to UV-B. It functions as a repressor	+	N10vC	7.10362	6.88586	6.7265	6.65961	0.167911	0.0417509	-1.36039
GmaAffx.90300.1.S1_at	Glyma03g32520.2		(Q1M2R7) PDR-like ABC-transporter	+	N2vC	6.41457	6.33692	5.72647	5.98089	0.702452	0.547737	-1.0553
GmaAffx.90300.1.S1_at	Glyma03g32520.2		(Q1M2R7) PDR-like ABC-transporter	+	N5vC	6.41457	6.33692	5.72647	5.98089	0.00384908	0.00226383	-1.61116
GmaAffx.90300.1.S1_at	Glyma03g32520.2		(Q1M2R7) PDR-like ABC-transporter	+	N10vC	6.41457	6.33692	5.72647	5.98089	0.0469702	0.0172532	-1.35068
GmaAffx.90300.1.S1_s_at	Glyma03g32520.2		(Q1M2R7) PDR-like ABC-transporter	+	N2vC	6.67767	6.43677	6.03253	6.11765	0.231056	0.348319	-1.18173
GmaAffx.90300.1.S1_s_at	Glyma03g32520.2		(Q1M2R7) PDR-like ABC-transporter	+	N5vC	6.67767	6.43677	6.03253	6.11765	0.0047211	0.00250184	-1.5639
GmaAffx.90300.1.S1_s_at	Glyma03g32520.2		(Q1M2R7) PDR-like ABC-transporter	+	N10vC	6.67767	6.43677	6.03253	6.11765	0.0113774	0.00773575	-1.47429
GmaAffx.90567.1.S1_at	Glyma13g19130.1		(Q8H9E5) Glutathione S-transferase	+	N2vC	6.16716	6.26456	5.47725	5.71207	0.682911	0.541357	1.06984
GmaAffx.90567.1.S1_at	Glyma13g19130.1		(Q8H9E5) Glutathione S-transferase	+	N5vC	6.16716	6.26456	5.47725	5.71207	0.0104244	0.00395247	-1.61318
GmaAffx.90567.1.S1_at	Glyma13g19130.1		(Q8H9E5) Glutathione S-transferase	+	N10vC	6.16716	6.26456	5.47725	5.71207	0.0715725	0.0226461	-1.37087
GmaAffx.90862.1.A1_at	Glyma15g01470.2		(Q76CU2) Pleiotropic drug resistance protein 1 (NtPDR1)	+	N2vC	7.05697	7.29862	6.74042	6.39042	0.345342	0.411376	1.18235
GmaAffx.90862.1.A1_at	Glyma15g01470.2		(Q76CU2) Pleiotropic drug resistance protein 1 (NtPDR1)	+	N5vC	7.05697	7.29862	6.74042	6.39042	0.221583	0.0467414	-1.24535
GmaAffx.90862.1.A1_at	Glyma15g01470.2		(Q76CU2) Pleiotropic drug resistance protein 1 (NtPDR1)	+	N10vC	7.05697	7.29862	6.74042	6.39042	0.0174421	0.00975516	-1.58727
GmaAffx.91805.1.S1_at	<no gene>		Component of plant resistance. Contains lipase signature motif and GDSL domain. Directly interfer	+	N2vC	6.08995	6.92409	7.42965	6.49939	0.311294	0.395911	1.78279
GmaAffx.91805.1.S1_at	<no gene>		Component of plant resistance. Contains lipase signature motif and GDSL domain. Directly interfer	+	N5vC	6.08995	6.92409	7.42965	6.49939	0.113686	0.0259684	2.53099
GmaAffx.91805.1.S1_at	<no gene>		Component of plant resistance. Contains lipase signature motif and GDSL domain. Directly interfer	+	N10vC	6.08995	6.92409	7.42965	6.49939	0.614172	0.120379	1.32817
GmaAffx.91805.1.S1_s_at	Glyma15g41840.1		Component of plant resistance. Contains lipase signature motif and GDSL domain. Directly interfer	+	N2vC	6.21322	6.56608	7.2611	6.02621	0.545678	0.494746	1.27709
GmaAffx.91805.1.S1_s_at	Glyma15g41840.1		Component of plant resistance. Contains lipase signature motif and GDSL domain. Directly interfer	+	N5vC	6.21322	6.56608	7.2611	6.02621	0.087166	0.0206271	2.06749
GmaAffx.91805.1.S1_s_at	Glyma15g41840.1		Component of plant resistance. Contains lipase signature motif and GDSL domain. Directly interfer	+	N10vC	6.21322	6.56608	7.2611	6.02621	0.747624	0.141762	-1.1384
GmaAffx.93186.1.S1_s_at	Glyma08g12530.1		(Q9FQE4) Glutathione S-transferase GST 14 (EC 2.5.1.18) (Fragment)	+	N2vC	6.23665	6.32109	5.77763	6.11175	0.718777	0.552239	1.06027
GmaAffx.93186.1.S1_s_at	Glyma08g12530.1		(Q9FQE4) Glutathione S-transferase GST 14 (EC 2.5.1.18) (Fragment)	+	N5vC	6.23665	6.32109	5.77763	6.11175	0.0655312	0.0161284	-1.37461
GmaAffx.93186.1.S1_s_at	Glyma08g12530.1		(Q9FQE4) Glutathione S-transferase GST 14 (EC 2.5.1.18) (Fragment)	+	N10vC	6.23665	6.32109	5.77763	6.11175	0.595312	0.117291	-1.09043
Gma.1704.1.S1_at	Glyma15g08520.1		Encodes GRX480, a member of the glutaredoxin family that regulates protein redox state.	+	N2vC	6.93641	8.38504	8.20792	7.70913	0.00158965	0.0141045	2.72949
Gma.1704.1.S1_at	Glyma15g08520.1		Encodes GRX480, a member of the glutaredoxin family that regulates protein redox state.	+	N5vC	6.93641	8.38504	8.20792	7.70913	0.00409463	0.00233868	2.41413
Gma.1704.1.S1_at	Glyma15g08520.1		Encodes GRX480, a member of the glutaredoxin family that regulates protein redox state.	+	N10vC	6.93641	8.38504	8.20792	7.70913	0.0562247	0.0192973	1.70848
Gma.2935.1.S1_at	Glyma17g31730.2		Encodes a a member of an alpha/beta barrel fold family of FMN-containing oxidoreductases.	+	N2vC	6.69327	6.46437	5.99195	6.57176	0.255133	0.364162	-1.17194
Gma.2935.1.S1_at	Glyma17g31730.2		Encodes a a member of an alpha/beta barrel fold family of FMN-containing oxidoreductases.	+	N5vC	6.69327	6.46437	5.99195	6.57176	0.00269138	0.00191187	-1.626
Gma.2935.1.S1_at	Glyma17g31730.2		Encodes a a member of an alpha/beta barrel fold family of FMN-containing oxidoreductases.	+	N10vC	6.69327	6.46437	5.99195	6.57176	0.538927	0.107998	-1.08787
Gma.3776.1.S1_at	Glyma12g13920.1		Encodes GRX480, a member of the glutaredoxin family that regulates protein redox state.	+	N2vC	7.63218	6.87396	6.90417	6.88938	0.042921	0.140804	-1.6914
Gma.3776.1.S1_at	Glyma12g13920.1		Encodes GRX480, a member of the glutaredoxin family that regulates protein redox state.	+	N5vC	7.63218	6.87396	6.90417	6.88938	0.0506688	0.0129559	-1.65635
Gma.3776.1.S1_at	Glyma12g13920.1		Encodes GRX480, a member of the glutaredoxin family that regulates protein redox state.	+	N10vC	7.63218	6.87396	6.90417	6.88938	0.0467266	0.0171983	-1.67342
Gma.4728.1.A1_at	Glyma06g01950.1		Encodes a a member of an alpha/beta barrel fold family of FMN-containing oxidoreductases.	+	N2vC	10.3872	7.55401	6.45858	6.31256	3.14335e-07	4.06769e-05	-7.1267
Gma.4728.1.A1_at	Glyma06g01950.1		Encodes a a member of an alpha/beta barrel fold family of FMN-containing oxidoreductases.	+	N5vC	10.3872	7.55401	6.45858	6.31256	5.16086e-09	6.8227e-07	-15.2281
Gma.4728.1.A1_at	Glyma06g01950.1		Encodes a a member of an alpha/beta barrel fold family of FMN-containing oxidoreductases.	+	N10vC	10.3872	7.55401	6.45858	6.31256	3.21172e-09	3.8843e-07	-16.85
GmaAffx.21790.1.S1_at	Glyma04g10540.1		Encodes glutathione transferase belonging to the tau class of GSTs.	+	N2vC	7.56984	7.67818	7.48953	7.14825	0.67343	0.538317	1.07798
GmaAffx.21790.1.S1_at	Glyma04g10540.1		Encodes glutathione transferase belonging to the tau class of GSTs.	+	N5vC	7.56984	7.67818	7.48953	7.14825	0.754358	0.135977	-1.05725
GmaAffx.21790.1.S1_at	Glyma04g10540.1		Encodes glutathione transferase belonging to the tau class of GSTs.	+	N10vC	7.56984	7.67818	7.48953	7.14825	0.116051	0.0316493	-1.33941
GmaAffx.4537.1.S1_at	<no gene>		Encodes GRX480, a member of the glutaredoxin family that regulates protein redox state.	+	N2vC	6.781	6.73767	6.80309	6.71286	0.917489	0.609043	-1.03049
GmaAffx.4537.1.S1_at	<no gene>		Encodes GRX480, a member of the glutaredoxin family that regulates protein redox state.	+	N5vC	6.781	6.73767	6.80309	6.71286	0.957881	0.166036	1.01543
GmaAffx.4537.1.S1_at	<no gene>		Encodes GRX480, a member of the glutaredoxin family that regulates protein redox state.	+	N10vC	6.781	6.73767	6.80309	6.71286	0.87064	0.160482	-1.04836
GmaAffx.63656.1.S1_at	Glyma17g31730.1		Encodes a a member of an alpha/beta barrel fold family of FMN-containing oxidoreductases.	+	N2vC	6.20951	6.18965	5.58945	5.91185	0.930391	0.612543	-1.01386
GmaAffx.63656.1.S1_at	Glyma17g31730.1		Encodes a a member of an alpha/beta barrel fold family of FMN-containing oxidoreductases.	+	N5vC	6.20951	6.18965	5.58945	5.91185	0.0148084	0.00499856	-1.53694
GmaAffx.63656.1.S1_at	Glyma17g31730.1		Encodes a a member of an alpha/beta barrel fold family of FMN-containing oxidoreductases.	+	N10vC	6.20951	6.18965	5.58945	5.91185	0.203762	0.0485342	-1.22915
GmaAffx.83910.1.S1_at	Glyma15g35410.1		Encodes a a member of an alpha/beta barrel fold family of FMN-containing oxidoreductases.	+	N2vC	6.29894	6.27723	5.57523	5.68176	0.920509	0.609854	-1.01516
GmaAffx.83910.1.S1_at	Glyma15g35410.1		Encodes a a member of an alpha/beta barrel fold family of FMN-containing oxidoreductases.	+	N5vC	6.29894	6.27723	5.57523	5.68176	0.0044075	0.00242534	-1.65143
GmaAffx.83910.1.S1_at	Glyma15g35410.1		Encodes a a member of an alpha/beta barrel fold family of FMN-containing oxidoreductases.	+	N10vC	6.29894	6.27723	5.57523	5.68176	0.0118779	0.00792479	-1.53387
GmaAffx.87576.1.S1_at	Glyma16g27440.1		Induced by Salicylic acid, virus, fungus and bacteria.Involved in the tryptophan synthesis pathway.	+	N2vC	6.60257	6.33399	5.87937	6.03432	0.287259	0.382222	-1.20463
GmaAffx.87576.1.S1_at	Glyma16g27440.1		Induced by Salicylic acid, virus, fungus and bacteria.Involved in the tryptophan synthesis pathway.	+	N5vC	6.60257	6.33399	5.87937	6.03432	0.00994087	0.0038342	-1.65084
GmaAffx.87576.1.S1_at	Glyma16g27440.1		Induced by Salicylic acid, virus, fungus and bacteria.Involved in the tryptophan synthesis pathway.	+	N10vC	6.60257	6.33399	5.87937	6.03432	0.0345482	0.0143555	-1.48272
GmaAffx.90102.1.S1_s_at	<no gene>		One of five polyubiquitin genes in A. thaliana.	+	N2vC	9.03528	8.87872	8.50165	8.46116	0.593999	0.511528	-1.11463
GmaAffx.90102.1.S1_s_at	<no gene>		One of five polyubiquitin genes in A. thaliana.	+	N5vC	9.03528	8.87872	8.50165	8.46116	0.0840856	0.0200034	-1.44756
GmaAffx.90102.1.S1_s_at	<no gene>		One of five polyubiquitin genes in A. thaliana.	+	N10vC	9.03528	8.87872	8.50165	8.46116	0.0651991	0.021275	-1.48876
GmaAffx.90206.1.S1_s_at	Glyma13g30770.1		Encodes GRX480, a member of the glutaredoxin family that regulates protein redox state.	+	N2vC	6.32768	6.20842	5.73622	5.85518	0.562479	0.500993	-1.08618
GmaAffx.90206.1.S1_s_at	Glyma13g30770.1		Encodes GRX480, a member of the glutaredoxin family that regulates protein redox state.	+	N5vC	6.32768	6.20842	5.73622	5.85518	0.0106875	0.00401765	-1.50676
GmaAffx.90206.1.S1_s_at	Glyma13g30770.1		Encodes GRX480, a member of the glutaredoxin family that regulates protein redox state.	+	N10vC	6.32768	6.20842	5.73622	5.85518	0.0339006	0.0142043	-1.38751
GmaAffx.90530.1.S1_at	Glyma01g44600.1		Encodes a a member of an alpha/beta barrel fold family of FMN-containing oxidoreductases.	+	N2vC	6.50483	6.31835	5.8008	6.08373	0.458718	0.461428	-1.13798
GmaAffx.90530.1.S1_at	Glyma01g44600.1		Encodes a a member of an alpha/beta barrel fold family of FMN-containing oxidoreductases.	+	N5vC	6.50483	6.31835	5.8008	6.08373	0.0121656	0.00437272	-1.62904
GmaAffx.90530.1.S1_at	Glyma01g44600.1		Encodes a a member of an alpha/beta barrel fold family of FMN-containing oxidoreductases.	+	N10vC	6.50483	6.31835	5.8008	6.08373	0.107292	0.0299553	-1.33895
GmaAffx.90530.1.S1_s_at	Glyma01g44600.1		Encodes a a member of an alpha/beta barrel fold family of FMN-containing oxidoreductases.	+	N2vC	6.80208	6.36338	5.75883	6.11912	0.0679296	0.186247	-1.35538
GmaAffx.90530.1.S1_s_at	Glyma01g44600.1		Encodes a a member of an alpha/beta barrel fold family of FMN-containing oxidoreductases.	+	N5vC	6.80208	6.36338	5.75883	6.11912	0.000336479	0.000746712	-2.06087
GmaAffx.90530.1.S1_s_at	Glyma01g44600.1		Encodes a a member of an alpha/beta barrel fold family of FMN-containing oxidoreductases.	+	N10vC	6.80208	6.36338	5.75883	6.11912	0.00814405	0.0064727	-1.60543
GmaAffx.90663.1.S1_at	Glyma13g36950.1		Encodes GRX480, a member of the glutaredoxin family that regulates protein redox state.	+	N2vC	6.79652	6.80266	6.34507	6.38146	0.98175	0.62427	1.00427
GmaAffx.90663.1.S1_at	Glyma13g36950.1		Encodes GRX480, a member of the glutaredoxin family that regulates protein redox state.	+	N5vC	6.79652	6.80266	6.34507	6.38146	0.108935	0.0250137	-1.36741
GmaAffx.90663.1.S1_at	Glyma13g36950.1		Encodes GRX480, a member of the glutaredoxin family that regulates protein redox state.	+	N10vC	6.79652	6.80266	6.34507	6.38146	0.137804	0.035924	-1.33335
